# Supplementary material for: Emergent patterns of reef fish diversity correlate with coral assemblage shifts along the Great Barrier Reef
Source: Nat Commun. 2025 Jan 13;16:303. doi: 10.1038/s41467-024-55128-7 (PMC11729903; doi:10.1038/s41467-024-55128-7)
Supplement: Supplementary file 4 — Source data [file 41467_2024_55128_MOESM4_ESM.xlsx]

## Sheet: Fig 1b + SF1
Figure 1b + Supplementary Figure 1. Reef fish species richness (α diversity) across time and latitude.
reef	Reef monitored in the GBR
site	Site replicate within every reef
lat	Latitude of reef location
time_interval	Five time intervals
richness	Mean reef fish species richness per reef site at time interval
reef	site	lat	time_interval	richness
site25	1	-14.55	1995-2000	46
site25	1	-14.55	1995-2000	53
site25	1	-14.55	1995-2000	54
site25	1	-14.55	1995-2000	59
site25	1	-14.55	1995-2000	59
site25	1	-14.55	1995-2000	49
site25	1	-14.55	1995-2000	54
site25	1	-14.55	2001-2005	44
site25	1	-14.55	2001-2005	54
site25	1	-14.55	2001-2005	53
site25	1	-14.55	2001-2005	55
site25	1	-14.55	2006-2010	55
site25	1	-14.55	2006-2010	63
site25	1	-14.55	2006-2010	55
site25	1	-14.55	2011-2015	52
site25	1	-14.55	2011-2015	54
site25	1	-14.55	2016-2022	46
site25	1	-14.55	2016-2022	52
site25	1	-14.55	2016-2022	46
site25	1	-14.55	2016-2022	53
site25	2	-14.55	1995-2000	53
site25	2	-14.55	1995-2000	52
site25	2	-14.55	1995-2000	53
site25	2	-14.55	1995-2000	61
site25	2	-14.55	1995-2000	49
site25	2	-14.55	1995-2000	56
site25	2	-14.55	1995-2000	52
site25	2	-14.55	2001-2005	58
site25	2	-14.55	2001-2005	61
site25	2	-14.55	2001-2005	53
site25	2	-14.55	2001-2005	53
site25	2	-14.55	2006-2010	54
site25	2	-14.55	2006-2010	57
site25	2	-14.55	2006-2010	54
site25	2	-14.55	2011-2015	56
site25	2	-14.55	2011-2015	44
site25	2	-14.55	2016-2022	57
site25	2	-14.55	2016-2022	47
site25	2	-14.55	2016-2022	47
site25	2	-14.55	2016-2022	52
site25	3	-14.55	1995-2000	51
site25	3	-14.55	1995-2000	50
site25	3	-14.55	1995-2000	50
site25	3	-14.55	1995-2000	59
site25	3	-14.55	1995-2000	51
site25	3	-14.55	1995-2000	46
site25	3	-14.55	1995-2000	51
site25	3	-14.55	2001-2005	50
site25	3	-14.55	2001-2005	55
site25	3	-14.55	2001-2005	57
site25	3	-14.55	2001-2005	53
site25	3	-14.55	2006-2010	59
site25	3	-14.55	2006-2010	55
site25	3	-14.55	2006-2010	54
site25	3	-14.55	2011-2015	58
site25	3	-14.55	2011-2015	50
site25	3	-14.55	2016-2022	47
site25	3	-14.55	2016-2022	54
site25	3	-14.55	2016-2022	55
site25	3	-14.55	2016-2022	45
site56	1	-14.7833	1995-2000	58
site56	1	-14.7833	1995-2000	58
site56	1	-14.7833	1995-2000	59
site56	1	-14.7833	1995-2000	55
site56	1	-14.7833	1995-2000	63
site56	1	-14.7833	1995-2000	54
site56	1	-14.7833	1995-2000	65
site56	1	-14.7833	2001-2005	65
site56	1	-14.7833	2001-2005	68
site56	1	-14.7833	2001-2005	56
site56	1	-14.7833	2001-2005	64
site56	1	-14.7833	2006-2010	60
site56	1	-14.7833	2006-2010	56
site56	1	-14.7833	2006-2010	54
site56	1	-14.7833	2011-2015	62
site56	1	-14.7833	2011-2015	59
site56	1	-14.7833	2016-2022	55
site56	1	-14.7833	2016-2022	49
site56	1	-14.7833	2016-2022	60
site56	1	-14.7833	2016-2022	55
site56	2	-14.7833	1995-2000	60
site56	2	-14.7833	1995-2000	65
site56	2	-14.7833	1995-2000	54
site56	2	-14.7833	1995-2000	65
site56	2	-14.7833	1995-2000	66
site56	2	-14.7833	1995-2000	59
site56	2	-14.7833	1995-2000	58
site56	2	-14.7833	2001-2005	54
site56	2	-14.7833	2001-2005	61
site56	2	-14.7833	2001-2005	59
site56	2	-14.7833	2001-2005	60
site56	2	-14.7833	2006-2010	60
site56	2	-14.7833	2006-2010	52
site56	2	-14.7833	2006-2010	58
site56	2	-14.7833	2011-2015	55
site56	2	-14.7833	2011-2015	57
site56	2	-14.7833	2016-2022	62
site56	2	-14.7833	2016-2022	48
site56	2	-14.7833	2016-2022	52
site56	2	-14.7833	2016-2022	54
site56	3	-14.7833	1995-2000	58
site56	3	-14.7833	1995-2000	60
site56	3	-14.7833	1995-2000	56
site56	3	-14.7833	1995-2000	50
site56	3	-14.7833	1995-2000	62
site56	3	-14.7833	1995-2000	52
site56	3	-14.7833	1995-2000	54
site56	3	-14.7833	2001-2005	56
site56	3	-14.7833	2001-2005	58
site56	3	-14.7833	2001-2005	63
site56	3	-14.7833	2001-2005	51
site56	3	-14.7833	2006-2010	57
site56	3	-14.7833	2006-2010	60
site56	3	-14.7833	2006-2010	53
site56	3	-14.7833	2011-2015	59
site56	3	-14.7833	2011-2015	55
site56	3	-14.7833	2016-2022	60
site56	3	-14.7833	2016-2022	50
site56	3	-14.7833	2016-2022	56
site56	3	-14.7833	2016-2022	53
site58	1	-14.675	1995-2000	53
site58	1	-14.675	1995-2000	63
site58	1	-14.675	1995-2000	60
site58	1	-14.675	1995-2000	55
site58	1	-14.675	1995-2000	58
site58	1	-14.675	1995-2000	66
site58	1	-14.675	1995-2000	55
site58	1	-14.675	2001-2005	62
site58	1	-14.675	2001-2005	58
site58	1	-14.675	2001-2005	53
site58	1	-14.675	2001-2005	64
site58	1	-14.675	2006-2010	71
site58	1	-14.675	2006-2010	62
site58	1	-14.675	2006-2010	55
site58	1	-14.675	2011-2015	78
site58	1	-14.675	2011-2015	72
site58	1	-14.675	2016-2022	55
site58	1	-14.675	2016-2022	62
site58	1	-14.675	2016-2022	55
site58	1	-14.675	2016-2022	53
site58	2	-14.675	1995-2000	62
site58	2	-14.675	1995-2000	71
site58	2	-14.675	1995-2000	72
site58	2	-14.675	1995-2000	66
site58	2	-14.675	1995-2000	66
site58	2	-14.675	1995-2000	69
site58	2	-14.675	1995-2000	68
site58	2	-14.675	2001-2005	67
site58	2	-14.675	2001-2005	61
site58	2	-14.675	2001-2005	56
site58	2	-14.675	2001-2005	74
site58	2	-14.675	2006-2010	71
site58	2	-14.675	2006-2010	70
site58	2	-14.675	2006-2010	77
site58	2	-14.675	2011-2015	75
site58	2	-14.675	2011-2015	57
site58	2	-14.675	2016-2022	59
site58	2	-14.675	2016-2022	60
site58	2	-14.675	2016-2022	55
site58	2	-14.675	2016-2022	60
site58	3	-14.675	1995-2000	60
site58	3	-14.675	1995-2000	64
site58	3	-14.675	1995-2000	67
site58	3	-14.675	1995-2000	60
site58	3	-14.675	1995-2000	51
site58	3	-14.675	1995-2000	54
site58	3	-14.675	1995-2000	68
site58	3	-14.675	2001-2005	63
site58	3	-14.675	2001-2005	58
site58	3	-14.675	2001-2005	68
site58	3	-14.675	2001-2005	57
site58	3	-14.675	2006-2010	68
site58	3	-14.675	2006-2010	62
site58	3	-14.675	2006-2010	61
site58	3	-14.675	2011-2015	59
site58	3	-14.675	2011-2015	56
site58	3	-14.675	2016-2022	62
site58	3	-14.675	2016-2022	57
site58	3	-14.675	2016-2022	65
site58	3	-14.675	2016-2022	60
site61	1	-14.65	1995-2000	49
site61	1	-14.65	1995-2000	64
site61	1	-14.65	1995-2000	61
site61	1	-14.65	1995-2000	53
site61	1	-14.65	1995-2000	52
site61	1	-14.65	1995-2000	59
site61	1	-14.65	1995-2000	56
site61	1	-14.65	2001-2005	60
site61	1	-14.65	2001-2005	65
site61	1	-14.65	2001-2005	59
site61	1	-14.65	2001-2005	63
site61	1	-14.65	2006-2010	63
site61	1	-14.65	2006-2010	65
site61	1	-14.65	2006-2010	70
site61	1	-14.65	2011-2015	63
site61	1	-14.65	2011-2015	61
site61	1	-14.65	2016-2022	54
site61	1	-14.65	2016-2022	63
site61	1	-14.65	2016-2022	51
site61	1	-14.65	2016-2022	53
site61	2	-14.65	1995-2000	58
site61	2	-14.65	1995-2000	58
site61	2	-14.65	1995-2000	62
site61	2	-14.65	1995-2000	49
site61	2	-14.65	1995-2000	54
site61	2	-14.65	1995-2000	63
site61	2	-14.65	1995-2000	53
site61	2	-14.65	2001-2005	56
site61	2	-14.65	2001-2005	60
site61	2	-14.65	2001-2005	64
site61	2	-14.65	2001-2005	63
site61	2	-14.65	2006-2010	59
site61	2	-14.65	2006-2010	62
site61	2	-14.65	2006-2010	57
site61	2	-14.65	2011-2015	56
site61	2	-14.65	2011-2015	55
site61	2	-14.65	2016-2022	62
site61	2	-14.65	2016-2022	49
site61	2	-14.65	2016-2022	60
site61	2	-14.65	2016-2022	55
site61	3	-14.65	1995-2000	52
site61	3	-14.65	1995-2000	61
site61	3	-14.65	1995-2000	58
site61	3	-14.65	1995-2000	54
site61	3	-14.65	1995-2000	49
site61	3	-14.65	1995-2000	51
site61	3	-14.65	1995-2000	53
site61	3	-14.65	2001-2005	57
site61	3	-14.65	2001-2005	64
site61	3	-14.65	2001-2005	71
site61	3	-14.65	2001-2005	70
site61	3	-14.65	2006-2010	66
site61	3	-14.65	2006-2010	62
site61	3	-14.65	2006-2010	65
site61	3	-14.65	2011-2015	65
site61	3	-14.65	2011-2015	59
site61	3	-14.65	2016-2022	60
site61	3	-14.65	2016-2022	53
site61	3	-14.65	2016-2022	60
site61	3	-14.65	2016-2022	63
site63	1	-14.7667	1995-2000	49
site63	1	-14.7667	1995-2000	48
site63	1	-14.7667	1995-2000	52
site63	1	-14.7667	1995-2000	52
site63	1	-14.7667	1995-2000	48
site63	1	-14.7667	1995-2000	54
site63	1	-14.7667	1995-2000	46
site63	1	-14.7667	2001-2005	53
site63	1	-14.7667	2001-2005	46
site63	1	-14.7667	2001-2005	55
site63	1	-14.7667	2001-2005	51
site63	1	-14.7667	2006-2010	51
site63	1	-14.7667	2006-2010	54
site63	1	-14.7667	2006-2010	57
site63	1	-14.7667	2011-2015	44
site63	1	-14.7667	2011-2015	39
site63	1	-14.7667	2016-2022	37
site63	1	-14.7667	2016-2022	33
site63	1	-14.7667	2016-2022	42
site63	1	-14.7667	2016-2022	45
site63	2	-14.7667	1995-2000	49
site63	2	-14.7667	1995-2000	47
site63	2	-14.7667	1995-2000	56
site63	2	-14.7667	1995-2000	57
site63	2	-14.7667	1995-2000	56
site63	2	-14.7667	1995-2000	57
site63	2	-14.7667	1995-2000	54
site63	2	-14.7667	2001-2005	57
site63	2	-14.7667	2001-2005	52
site63	2	-14.7667	2001-2005	61
site63	2	-14.7667	2001-2005	57
site63	2	-14.7667	2006-2010	61
site63	2	-14.7667	2006-2010	50
site63	2	-14.7667	2006-2010	60
site63	2	-14.7667	2011-2015	56
site63	2	-14.7667	2011-2015	34
site63	2	-14.7667	2016-2022	26
site63	2	-14.7667	2016-2022	22
site63	2	-14.7667	2016-2022	35
site63	2	-14.7667	2016-2022	39
site63	3	-14.7667	1995-2000	60
site63	3	-14.7667	1995-2000	62
site63	3	-14.7667	1995-2000	52
site63	3	-14.7667	1995-2000	54
site63	3	-14.7667	1995-2000	55
site63	3	-14.7667	1995-2000	64
site63	3	-14.7667	1995-2000	61
site63	3	-14.7667	2001-2005	55
site63	3	-14.7667	2001-2005	62
site63	3	-14.7667	2001-2005	57
site63	3	-14.7667	2001-2005	60
site63	3	-14.7667	2006-2010	60
site63	3	-14.7667	2006-2010	61
site63	3	-14.7667	2006-2010	53
site63	3	-14.7667	2011-2015	65
site63	3	-14.7667	2011-2015	55
site63	3	-14.7667	2016-2022	54
site63	3	-14.7667	2016-2022	51
site63	3	-14.7667	2016-2022	51
site63	3	-14.7667	2016-2022	57
site69	1	-14.65	1995-2000	56
site69	1	-14.65	1995-2000	54
site69	1	-14.65	1995-2000	55
site69	1	-14.65	1995-2000	60
site69	1	-14.65	1995-2000	61
site69	1	-14.65	1995-2000	55
site69	1	-14.65	1995-2000	62
site69	1	-14.65	2001-2005	58
site69	1	-14.65	2001-2005	62
site69	1	-14.65	2001-2005	64
site69	1	-14.65	2001-2005	60
site69	1	-14.65	2006-2010	57
site69	1	-14.65	2006-2010	64
site69	1	-14.65	2006-2010	53
site69	1	-14.65	2011-2015	59
site69	1	-14.65	2011-2015	55
site69	1	-14.65	2016-2022	47
site69	1	-14.65	2016-2022	49
site69	1	-14.65	2016-2022	60
site69	1	-14.65	2016-2022	54
site69	2	-14.65	1995-2000	54
site69	2	-14.65	1995-2000	59
site69	2	-14.65	1995-2000	54
site69	2	-14.65	1995-2000	54
site69	2	-14.65	1995-2000	59
site69	2	-14.65	1995-2000	49
site69	2	-14.65	1995-2000	52
site69	2	-14.65	2001-2005	48
site69	2	-14.65	2001-2005	55
site69	2	-14.65	2001-2005	61
site69	2	-14.65	2001-2005	56
site69	2	-14.65	2006-2010	57
site69	2	-14.65	2006-2010	56
site69	2	-14.65	2011-2015	57
site69	2	-14.65	2011-2015	57
site69	2	-14.65	2016-2022	45
site69	2	-14.65	2016-2022	49
site69	2	-14.65	2016-2022	56
site69	2	-14.65	2016-2022	49
site69	3	-14.65	1995-2000	50
site69	3	-14.65	1995-2000	54
site69	3	-14.65	1995-2000	52
site69	3	-14.65	1995-2000	53
site69	3	-14.65	1995-2000	58
site69	3	-14.65	1995-2000	51
site69	3	-14.65	1995-2000	57
site69	3	-14.65	2001-2005	47
site69	3	-14.65	2001-2005	53
site69	3	-14.65	2001-2005	55
site69	3	-14.65	2001-2005	53
site69	3	-14.65	2006-2010	62
site69	3	-14.65	2006-2010	59
site69	3	-14.65	2006-2010	45
site69	3	-14.65	2011-2015	55
site69	3	-14.65	2011-2015	55
site69	3	-14.65	2016-2022	49
site69	3	-14.65	2016-2022	48
site69	3	-14.65	2016-2022	54
site69	3	-14.65	2016-2022	45
site70	1	-14.7417	1995-2000	67
site70	1	-14.7417	1995-2000	54
site70	1	-14.7417	1995-2000	50
site70	1	-14.7417	1995-2000	56
site70	1	-14.7417	1995-2000	53
site70	1	-14.7417	1995-2000	61
site70	1	-14.7417	1995-2000	63
site70	1	-14.7417	2001-2005	65
site70	1	-14.7417	2001-2005	57
site70	1	-14.7417	2001-2005	64
site70	1	-14.7417	2001-2005	71
site70	1	-14.7417	2006-2010	63
site70	1	-14.7417	2006-2010	66
site70	1	-14.7417	2006-2010	58
site70	1	-14.7417	2011-2015	64
site70	1	-14.7417	2011-2015	59
site70	1	-14.7417	2016-2022	42
site70	1	-14.7417	2016-2022	48
site70	1	-14.7417	2016-2022	50
site70	1	-14.7417	2016-2022	62
site70	2	-14.7417	1995-2000	57
site70	2	-14.7417	1995-2000	52
site70	2	-14.7417	1995-2000	63
site70	2	-14.7417	1995-2000	61
site70	2	-14.7417	1995-2000	50
site70	2	-14.7417	1995-2000	65
site70	2	-14.7417	1995-2000	67
site70	2	-14.7417	2001-2005	65
site70	2	-14.7417	2001-2005	56
site70	2	-14.7417	2001-2005	58
site70	2	-14.7417	2001-2005	73
site70	2	-14.7417	2006-2010	68
site70	2	-14.7417	2006-2010	69
site70	2	-14.7417	2006-2010	76
site70	2	-14.7417	2011-2015	73
site70	2	-14.7417	2011-2015	57
site70	2	-14.7417	2016-2022	54
site70	2	-14.7417	2016-2022	52
site70	2	-14.7417	2016-2022	58
site70	2	-14.7417	2016-2022	56
site70	3	-14.7417	1995-2000	58
site70	3	-14.7417	1995-2000	54
site70	3	-14.7417	1995-2000	56
site70	3	-14.7417	1995-2000	69
site70	3	-14.7417	1995-2000	58
site70	3	-14.7417	1995-2000	63
site70	3	-14.7417	1995-2000	66
site70	3	-14.7417	2001-2005	70
site70	3	-14.7417	2001-2005	59
site70	3	-14.7417	2001-2005	69
site70	3	-14.7417	2001-2005	65
site70	3	-14.7417	2006-2010	68
site70	3	-14.7417	2006-2010	73
site70	3	-14.7417	2006-2010	72
site70	3	-14.7417	2011-2015	77
site70	3	-14.7417	2011-2015	69
site70	3	-14.7417	2016-2022	47
site70	3	-14.7417	2016-2022	47
site70	3	-14.7417	2016-2022	43
site70	3	-14.7417	2016-2022	46
site92	1	-14.6	1995-2000	48
site92	1	-14.6	1995-2000	54
site92	1	-14.6	1995-2000	52
site92	1	-14.6	1995-2000	60
site92	1	-14.6	1995-2000	56
site92	1	-14.6	1995-2000	57
site92	1	-14.6	1995-2000	54
site92	1	-14.6	2001-2005	57
site92	1	-14.6	2001-2005	64
site92	1	-14.6	2001-2005	63
site92	1	-14.6	2001-2005	58
site92	1	-14.6	2006-2010	56
site92	1	-14.6	2006-2010	65
site92	1	-14.6	2006-2010	58
site92	1	-14.6	2011-2015	55
site92	1	-14.6	2011-2015	41
site92	1	-14.6	2016-2022	53
site92	1	-14.6	2016-2022	54
site92	1	-14.6	2016-2022	50
site92	1	-14.6	2016-2022	47
site92	2	-14.6	1995-2000	42
site92	2	-14.6	1995-2000	51
site92	2	-14.6	1995-2000	50
site92	2	-14.6	1995-2000	52
site92	2	-14.6	1995-2000	52
site92	2	-14.6	1995-2000	46
site92	2	-14.6	1995-2000	56
site92	2	-14.6	2001-2005	59
site92	2	-14.6	2001-2005	49
site92	2	-14.6	2001-2005	46
site92	2	-14.6	2001-2005	54
site92	2	-14.6	2006-2010	48
site92	2	-14.6	2006-2010	58
site92	2	-14.6	2006-2010	58
site92	2	-14.6	2011-2015	56
site92	2	-14.6	2011-2015	51
site92	2	-14.6	2016-2022	45
site92	2	-14.6	2016-2022	46
site92	2	-14.6	2016-2022	45
site92	2	-14.6	2016-2022	47
site92	3	-14.6	1995-2000	42
site92	3	-14.6	1995-2000	45
site92	3	-14.6	1995-2000	54
site92	3	-14.6	1995-2000	37
site92	3	-14.6	1995-2000	41
site92	3	-14.6	1995-2000	50
site92	3	-14.6	1995-2000	45
site92	3	-14.6	2001-2005	45
site92	3	-14.6	2001-2005	47
site92	3	-14.6	2001-2005	56
site92	3	-14.6	2001-2005	61
site92	3	-14.6	2006-2010	53
site92	3	-14.6	2006-2010	53
site92	3	-14.6	2006-2010	51
site92	3	-14.6	2011-2015	45
site92	3	-14.6	2011-2015	52
site92	3	-14.6	2016-2022	49
site92	3	-14.6	2016-2022	37
site92	3	-14.6	2016-2022	51
site92	3	-14.6	2016-2022	49
site20	1	-16.05	1995-2000	49
site20	1	-16.05	1995-2000	50
site20	1	-16.05	1995-2000	46
site20	1	-16.05	1995-2000	54
site20	1	-16.05	1995-2000	47
site20	1	-16.05	1995-2000	44
site20	1	-16.05	1995-2000	42
site20	1	-16.05	2001-2005	52
site20	1	-16.05	2001-2005	56
site20	1	-16.05	2001-2005	44
site20	1	-16.05	2001-2005	51
site20	1	-16.05	2001-2005	45
site20	1	-16.05	2006-2010	51
site20	1	-16.05	2006-2010	49
site20	1	-16.05	2006-2010	55
site20	1	-16.05	2006-2010	56
site20	1	-16.05	2006-2010	52
site20	1	-16.05	2011-2015	57
site20	1	-16.05	2011-2015	60
site20	1	-16.05	2011-2015	60
site20	1	-16.05	2011-2015	53
site20	1	-16.05	2011-2015	48
site20	1	-16.05	2016-2022	40
site20	1	-16.05	2016-2022	50
site20	1	-16.05	2016-2022	52
site20	1	-16.05	2016-2022	44
site20	1	-16.05	2016-2022	54
site20	2	-16.05	1995-2000	49
site20	2	-16.05	1995-2000	48
site20	2	-16.05	1995-2000	42
site20	2	-16.05	1995-2000	31
site20	2	-16.05	1995-2000	48
site20	2	-16.05	1995-2000	43
site20	2	-16.05	1995-2000	49
site20	2	-16.05	2001-2005	39
site20	2	-16.05	2001-2005	54
site20	2	-16.05	2001-2005	52
site20	2	-16.05	2001-2005	48
site20	2	-16.05	2001-2005	54
site20	2	-16.05	2006-2010	51
site20	2	-16.05	2006-2010	50
site20	2	-16.05	2006-2010	59
site20	2	-16.05	2006-2010	50
site20	2	-16.05	2006-2010	50
site20	2	-16.05	2011-2015	55
site20	2	-16.05	2011-2015	49
site20	2	-16.05	2011-2015	56
site20	2	-16.05	2011-2015	49
site20	2	-16.05	2011-2015	39
site20	2	-16.05	2016-2022	42
site20	2	-16.05	2016-2022	41
site20	2	-16.05	2016-2022	56
site20	2	-16.05	2016-2022	46
site20	2	-16.05	2016-2022	48
site20	3	-16.05	1995-2000	50
site20	3	-16.05	1995-2000	38
site20	3	-16.05	1995-2000	41
site20	3	-16.05	1995-2000	42
site20	3	-16.05	1995-2000	45
site20	3	-16.05	1995-2000	48
site20	3	-16.05	1995-2000	47
site20	3	-16.05	2001-2005	47
site20	3	-16.05	2001-2005	44
site20	3	-16.05	2001-2005	45
site20	3	-16.05	2001-2005	54
site20	3	-16.05	2001-2005	45
site20	3	-16.05	2006-2010	48
site20	3	-16.05	2006-2010	51
site20	3	-16.05	2006-2010	49
site20	3	-16.05	2006-2010	44
site20	3	-16.05	2006-2010	42
site20	3	-16.05	2011-2015	60
site20	3	-16.05	2011-2015	52
site20	3	-16.05	2011-2015	52
site20	3	-16.05	2011-2015	42
site20	3	-16.05	2011-2015	48
site20	3	-16.05	2016-2022	50
site20	3	-16.05	2016-2022	46
site20	3	-16.05	2016-2022	35
site20	3	-16.05	2016-2022	48
site20	3	-16.05	2016-2022	46
site21	1	-16.7167	2001-2005	41
site21	1	-16.7167	2006-2010	42
site21	1	-16.7167	2006-2010	51
site21	1	-16.7167	2011-2015	51
site21	1	-16.7167	2011-2015	45
site21	1	-16.7167	2011-2015	45
site21	1	-16.7167	2016-2022	46
site21	1	-16.7167	2016-2022	44
site21	1	-16.7167	2016-2022	42
site21	2	-16.7167	2001-2005	42
site21	2	-16.7167	2006-2010	53
site21	2	-16.7167	2006-2010	48
site21	2	-16.7167	2011-2015	57
site21	2	-16.7167	2011-2015	44
site21	2	-16.7167	2011-2015	44
site21	2	-16.7167	2016-2022	42
site21	2	-16.7167	2016-2022	46
site21	2	-16.7167	2016-2022	41
site21	3	-16.7167	2001-2005	48
site21	3	-16.7167	2006-2010	49
site21	3	-16.7167	2006-2010	44
site21	3	-16.7167	2011-2015	44
site21	3	-16.7167	2011-2015	44
site21	3	-16.7167	2011-2015	46
site21	3	-16.7167	2016-2022	38
site21	3	-16.7167	2016-2022	49
site21	3	-16.7167	2016-2022	42
site36	1	-16.925	1995-2000	35
site36	1	-16.925	1995-2000	45
site36	1	-16.925	1995-2000	33
site36	1	-16.925	1995-2000	32
site36	1	-16.925	1995-2000	37
site36	1	-16.925	1995-2000	40
site36	1	-16.925	1995-2000	34
site36	1	-16.925	2001-2005	38
site36	1	-16.925	2001-2005	35
site36	1	-16.925	2001-2005	36
site36	1	-16.925	2001-2005	44
site36	1	-16.925	2006-2010	34
site36	1	-16.925	2006-2010	39
site36	1	-16.925	2006-2010	38
site36	1	-16.925	2011-2015	34
site36	1	-16.925	2011-2015	31
site36	1	-16.925	2016-2022	18
site36	1	-16.925	2016-2022	17
site36	1	-16.925	2016-2022	25
site36	1	-16.925	2016-2022	27
site36	2	-16.925	1995-2000	39
site36	2	-16.925	1995-2000	39
site36	2	-16.925	1995-2000	29
site36	2	-16.925	1995-2000	37
site36	2	-16.925	1995-2000	48
site36	2	-16.925	1995-2000	37
site36	2	-16.925	1995-2000	31
site36	2	-16.925	2001-2005	35
site36	2	-16.925	2001-2005	25
site36	2	-16.925	2001-2005	26
site36	2	-16.925	2001-2005	38
site36	2	-16.925	2006-2010	38
site36	2	-16.925	2006-2010	34
site36	2	-16.925	2006-2010	24
site36	2	-16.925	2011-2015	30
site36	2	-16.925	2011-2015	24
site36	2	-16.925	2016-2022	35
site36	2	-16.925	2016-2022	25
site36	2	-16.925	2016-2022	22
site36	2	-16.925	2016-2022	34
site36	3	-16.925	1995-2000	38
site36	3	-16.925	1995-2000	45
site36	3	-16.925	1995-2000	31
site36	3	-16.925	1995-2000	45
site36	3	-16.925	1995-2000	43
site36	3	-16.925	1995-2000	41
site36	3	-16.925	1995-2000	30
site36	3	-16.925	2001-2005	32
site36	3	-16.925	2001-2005	27
site36	3	-16.925	2001-2005	28
site36	3	-16.925	2001-2005	36
site36	3	-16.925	2006-2010	28
site36	3	-16.925	2006-2010	40
site36	3	-16.925	2006-2010	29
site36	3	-16.925	2011-2015	27
site36	3	-16.925	2011-2015	32
site36	3	-16.925	2016-2022	35
site36	3	-16.925	2016-2022	26
site36	3	-16.925	2016-2022	21
site36	3	-16.925	2016-2022	29
site40	1	-16.7583	1995-2000	53
site40	1	-16.7583	1995-2000	57
site40	1	-16.7583	1995-2000	42
site40	1	-16.7583	1995-2000	57
site40	1	-16.7583	1995-2000	56
site40	1	-16.7583	1995-2000	50
site40	1	-16.7583	1995-2000	44
site40	1	-16.7583	2001-2005	50
site40	1	-16.7583	2001-2005	51
site40	1	-16.7583	2001-2005	60
site40	1	-16.7583	2001-2005	59
site40	1	-16.7583	2006-2010	49
site40	1	-16.7583	2006-2010	57
site40	1	-16.7583	2006-2010	54
site40	1	-16.7583	2011-2015	54
site40	1	-16.7583	2011-2015	42
site40	1	-16.7583	2016-2022	45
site40	1	-16.7583	2016-2022	49
site40	1	-16.7583	2016-2022	57
site40	2	-16.7583	1995-2000	51
site40	2	-16.7583	1995-2000	55
site40	2	-16.7583	1995-2000	42
site40	2	-16.7583	1995-2000	49
site40	2	-16.7583	1995-2000	51
site40	2	-16.7583	1995-2000	49
site40	2	-16.7583	1995-2000	47
site40	2	-16.7583	2001-2005	45
site40	2	-16.7583	2001-2005	51
site40	2	-16.7583	2001-2005	51
site40	2	-16.7583	2001-2005	54
site40	2	-16.7583	2006-2010	51
site40	2	-16.7583	2006-2010	53
site40	2	-16.7583	2006-2010	50
site40	2	-16.7583	2011-2015	55
site40	2	-16.7583	2011-2015	42
site40	2	-16.7583	2016-2022	46
site40	2	-16.7583	2016-2022	39
site40	2	-16.7583	2016-2022	52
site40	3	-16.7583	1995-2000	57
site40	3	-16.7583	1995-2000	50
site40	3	-16.7583	1995-2000	46
site40	3	-16.7583	1995-2000	48
site40	3	-16.7583	1995-2000	54
site40	3	-16.7583	1995-2000	57
site40	3	-16.7583	1995-2000	46
site40	3	-16.7583	2001-2005	43
site40	3	-16.7583	2001-2005	40
site40	3	-16.7583	2001-2005	49
site40	3	-16.7583	2001-2005	42
site40	3	-16.7583	2006-2010	48
site40	3	-16.7583	2006-2010	50
site40	3	-16.7583	2006-2010	44
site40	3	-16.7583	2011-2015	49
site40	3	-16.7583	2011-2015	43
site40	3	-16.7583	2016-2022	45
site40	3	-16.7583	2016-2022	43
site40	3	-16.7583	2016-2022	42
site42	1	-16.5167	1995-2000	47
site42	1	-16.5167	1995-2000	52
site42	1	-16.5167	1995-2000	39
site42	1	-16.5167	1995-2000	49
site42	1	-16.5167	1995-2000	41
site42	1	-16.5167	1995-2000	51
site42	1	-16.5167	1995-2000	46
site42	1	-16.5167	2001-2005	41
site42	1	-16.5167	2001-2005	49
site42	1	-16.5167	2001-2005	48
site42	1	-16.5167	2001-2005	49
site42	1	-16.5167	2001-2005	50
site42	1	-16.5167	2006-2010	45
site42	1	-16.5167	2006-2010	45
site42	1	-16.5167	2006-2010	45
site42	1	-16.5167	2006-2010	49
site42	1	-16.5167	2006-2010	45
site42	1	-16.5167	2011-2015	45
site42	1	-16.5167	2011-2015	46
site42	1	-16.5167	2011-2015	50
site42	1	-16.5167	2011-2015	48
site42	1	-16.5167	2011-2015	50
site42	1	-16.5167	2016-2022	51
site42	1	-16.5167	2016-2022	41
site42	1	-16.5167	2016-2022	52
site42	1	-16.5167	2016-2022	51
site42	1	-16.5167	2016-2022	41
site42	1	-16.5167	2016-2022	36
site42	2	-16.5167	1995-2000	39
site42	2	-16.5167	1995-2000	44
site42	2	-16.5167	1995-2000	46
site42	2	-16.5167	1995-2000	44
site42	2	-16.5167	1995-2000	51
site42	2	-16.5167	1995-2000	58
site42	2	-16.5167	1995-2000	49
site42	2	-16.5167	2001-2005	45
site42	2	-16.5167	2001-2005	56
site42	2	-16.5167	2001-2005	49
site42	2	-16.5167	2001-2005	51
site42	2	-16.5167	2001-2005	46
site42	2	-16.5167	2006-2010	55
site42	2	-16.5167	2006-2010	52
site42	2	-16.5167	2006-2010	48
site42	2	-16.5167	2006-2010	46
site42	2	-16.5167	2006-2010	50
site42	2	-16.5167	2011-2015	50
site42	2	-16.5167	2011-2015	49
site42	2	-16.5167	2011-2015	56
site42	2	-16.5167	2011-2015	46
site42	2	-16.5167	2011-2015	51
site42	2	-16.5167	2016-2022	49
site42	2	-16.5167	2016-2022	43
site42	2	-16.5167	2016-2022	59
site42	2	-16.5167	2016-2022	44
site42	2	-16.5167	2016-2022	37
site42	2	-16.5167	2016-2022	35
site42	3	-16.5167	1995-2000	54
site42	3	-16.5167	1995-2000	51
site42	3	-16.5167	1995-2000	53
site42	3	-16.5167	1995-2000	50
site42	3	-16.5167	1995-2000	43
site42	3	-16.5167	1995-2000	39
site42	3	-16.5167	1995-2000	52
site42	3	-16.5167	2001-2005	43
site42	3	-16.5167	2001-2005	51
site42	3	-16.5167	2001-2005	53
site42	3	-16.5167	2001-2005	49
site42	3	-16.5167	2001-2005	41
site42	3	-16.5167	2006-2010	44
site42	3	-16.5167	2006-2010	43
site42	3	-16.5167	2006-2010	50
site42	3	-16.5167	2006-2010	48
site42	3	-16.5167	2006-2010	37
site42	3	-16.5167	2011-2015	44
site42	3	-16.5167	2011-2015	46
site42	3	-16.5167	2011-2015	45
site42	3	-16.5167	2011-2015	43
site42	3	-16.5167	2011-2015	37
site42	3	-16.5167	2016-2022	39
site42	3	-16.5167	2016-2022	44
site42	3	-16.5167	2016-2022	37
site42	3	-16.5167	2016-2022	41
site42	3	-16.5167	2016-2022	37
site42	3	-16.5167	2016-2022	38
site59	1	-16.3833	1995-2000	36
site59	1	-16.3833	1995-2000	36
site59	1	-16.3833	1995-2000	30
site59	1	-16.3833	1995-2000	39
site59	1	-16.3833	1995-2000	33
site59	1	-16.3833	1995-2000	42
site59	1	-16.3833	1995-2000	36
site59	1	-16.3833	2001-2005	38
site59	1	-16.3833	2001-2005	32
site59	1	-16.3833	2001-2005	42
site59	1	-16.3833	2001-2005	42
site59	1	-16.3833	2006-2010	37
site59	1	-16.3833	2006-2010	38
site59	1	-16.3833	2006-2010	38
site59	1	-16.3833	2011-2015	33
site59	1	-16.3833	2011-2015	32
site59	1	-16.3833	2016-2022	35
site59	1	-16.3833	2016-2022	30
site59	1	-16.3833	2016-2022	30
site59	1	-16.3833	2016-2022	26
site59	2	-16.3833	1995-2000	32
site59	2	-16.3833	1995-2000	37
site59	2	-16.3833	1995-2000	37
site59	2	-16.3833	1995-2000	39
site59	2	-16.3833	1995-2000	44
site59	2	-16.3833	1995-2000	38
site59	2	-16.3833	1995-2000	46
site59	2	-16.3833	2001-2005	39
site59	2	-16.3833	2001-2005	37
site59	2	-16.3833	2001-2005	43
site59	2	-16.3833	2001-2005	39
site59	2	-16.3833	2006-2010	38
site59	2	-16.3833	2006-2010	35
site59	2	-16.3833	2006-2010	35
site59	2	-16.3833	2011-2015	36
site59	2	-16.3833	2011-2015	33
site59	2	-16.3833	2016-2022	34
site59	2	-16.3833	2016-2022	26
site59	2	-16.3833	2016-2022	30
site59	2	-16.3833	2016-2022	31
site59	3	-16.3833	1995-2000	36
site59	3	-16.3833	1995-2000	40
site59	3	-16.3833	1995-2000	34
site59	3	-16.3833	1995-2000	42
site59	3	-16.3833	1995-2000	37
site59	3	-16.3833	1995-2000	35
site59	3	-16.3833	1995-2000	45
site59	3	-16.3833	2001-2005	40
site59	3	-16.3833	2001-2005	36
site59	3	-16.3833	2001-2005	43
site59	3	-16.3833	2001-2005	43
site59	3	-16.3833	2006-2010	37
site59	3	-16.3833	2006-2010	34
site59	3	-16.3833	2011-2015	36
site59	3	-16.3833	2011-2015	43
site59	3	-16.3833	2016-2022	42
site59	3	-16.3833	2016-2022	36
site59	3	-16.3833	2016-2022	41
site59	3	-16.3833	2016-2022	33
site62	1	-16.05	1995-2000	50
site62	1	-16.05	1995-2000	43
site62	1	-16.05	1995-2000	44
site62	1	-16.05	1995-2000	40
site62	1	-16.05	1995-2000	47
site62	1	-16.05	1995-2000	48
site62	1	-16.05	2001-2005	46
site62	1	-16.05	2001-2005	51
site62	1	-16.05	2001-2005	48
site62	1	-16.05	2001-2005	48
site62	1	-16.05	2006-2010	52
site62	1	-16.05	2006-2010	48
site62	1	-16.05	2006-2010	51
site62	1	-16.05	2011-2015	44
site62	1	-16.05	2011-2015	51
site62	1	-16.05	2016-2022	46
site62	1	-16.05	2016-2022	46
site62	1	-16.05	2016-2022	44
site62	1	-16.05	2016-2022	40
site62	2	-16.05	1995-2000	47
site62	2	-16.05	1995-2000	54
site62	2	-16.05	1995-2000	46
site62	2	-16.05	1995-2000	52
site62	2	-16.05	1995-2000	54
site62	2	-16.05	1995-2000	47
site62	2	-16.05	2001-2005	57
site62	2	-16.05	2001-2005	52
site62	2	-16.05	2001-2005	56
site62	2	-16.05	2001-2005	40
site62	2	-16.05	2006-2010	46
site62	2	-16.05	2006-2010	43
site62	2	-16.05	2006-2010	47
site62	2	-16.05	2011-2015	51
site62	2	-16.05	2011-2015	52
site62	2	-16.05	2016-2022	49
site62	2	-16.05	2016-2022	37
site62	2	-16.05	2016-2022	48
site62	2	-16.05	2016-2022	46
site62	3	-16.05	1995-2000	51
site62	3	-16.05	1995-2000	47
site62	3	-16.05	1995-2000	45
site62	3	-16.05	1995-2000	41
site62	3	-16.05	1995-2000	48
site62	3	-16.05	1995-2000	40
site62	3	-16.05	2001-2005	45
site62	3	-16.05	2001-2005	51
site62	3	-16.05	2001-2005	51
site62	3	-16.05	2001-2005	39
site62	3	-16.05	2006-2010	38
site62	3	-16.05	2006-2010	36
site62	3	-16.05	2006-2010	46
site62	3	-16.05	2011-2015	47
site62	3	-16.05	2011-2015	52
site62	3	-16.05	2016-2022	41
site62	3	-16.05	2016-2022	35
site62	3	-16.05	2016-2022	40
site62	3	-16.05	2016-2022	42
site66	1	-16.5833	1995-2000	49
site66	1	-16.5833	1995-2000	55
site66	1	-16.5833	1995-2000	53
site66	1	-16.5833	1995-2000	58
site66	1	-16.5833	1995-2000	53
site66	1	-16.5833	1995-2000	50
site66	1	-16.5833	1995-2000	49
site66	1	-16.5833	2001-2005	45
site66	1	-16.5833	2001-2005	53
site66	1	-16.5833	2001-2005	51
site66	1	-16.5833	2001-2005	59
site66	1	-16.5833	2006-2010	60
site66	1	-16.5833	2006-2010	52
site66	1	-16.5833	2006-2010	59
site66	1	-16.5833	2011-2015	54
site66	1	-16.5833	2011-2015	50
site66	1	-16.5833	2016-2022	39
site66	1	-16.5833	2016-2022	42
site66	1	-16.5833	2016-2022	45
site66	2	-16.5833	1995-2000	46
site66	2	-16.5833	1995-2000	49
site66	2	-16.5833	1995-2000	38
site66	2	-16.5833	1995-2000	48
site66	2	-16.5833	1995-2000	42
site66	2	-16.5833	1995-2000	45
site66	2	-16.5833	1995-2000	49
site66	2	-16.5833	2001-2005	43
site66	2	-16.5833	2001-2005	54
site66	2	-16.5833	2001-2005	52
site66	2	-16.5833	2001-2005	46
site66	2	-16.5833	2006-2010	58
site66	2	-16.5833	2006-2010	47
site66	2	-16.5833	2006-2010	56
site66	2	-16.5833	2011-2015	54
site66	2	-16.5833	2011-2015	53
site66	2	-16.5833	2016-2022	41
site66	2	-16.5833	2016-2022	43
site66	2	-16.5833	2016-2022	39
site66	3	-16.5833	1995-2000	38
site66	3	-16.5833	1995-2000	46
site66	3	-16.5833	1995-2000	49
site66	3	-16.5833	1995-2000	45
site66	3	-16.5833	1995-2000	45
site66	3	-16.5833	1995-2000	42
site66	3	-16.5833	1995-2000	50
site66	3	-16.5833	2001-2005	42
site66	3	-16.5833	2001-2005	52
site66	3	-16.5833	2001-2005	51
site66	3	-16.5833	2001-2005	45
site66	3	-16.5833	2006-2010	53
site66	3	-16.5833	2006-2010	43
site66	3	-16.5833	2006-2010	47
site66	3	-16.5833	2011-2015	50
site66	3	-16.5833	2011-2015	44
site66	3	-16.5833	2016-2022	50
site66	3	-16.5833	2016-2022	47
site66	3	-16.5833	2016-2022	42
site73	1	-16.2167	1995-2000	47
site73	1	-16.2167	1995-2000	34
site73	1	-16.2167	1995-2000	34
site73	1	-16.2167	1995-2000	45
site73	1	-16.2167	1995-2000	38
site73	1	-16.2167	1995-2000	45
site73	1	-16.2167	1995-2000	35
site73	1	-16.2167	2001-2005	48
site73	1	-16.2167	2001-2005	50
site73	1	-16.2167	2001-2005	48
site73	1	-16.2167	2001-2005	46
site73	1	-16.2167	2006-2010	44
site73	1	-16.2167	2006-2010	45
site73	1	-16.2167	2006-2010	35
site73	1	-16.2167	2011-2015	40
site73	1	-16.2167	2011-2015	52
site73	1	-16.2167	2016-2022	37
site73	1	-16.2167	2016-2022	37
site73	1	-16.2167	2016-2022	43
site73	2	-16.2167	1995-2000	46
site73	2	-16.2167	1995-2000	42
site73	2	-16.2167	1995-2000	34
site73	2	-16.2167	1995-2000	43
site73	2	-16.2167	1995-2000	40
site73	2	-16.2167	1995-2000	42
site73	2	-16.2167	1995-2000	40
site73	2	-16.2167	2001-2005	47
site73	2	-16.2167	2001-2005	40
site73	2	-16.2167	2001-2005	40
site73	2	-16.2167	2001-2005	48
site73	2	-16.2167	2006-2010	46
site73	2	-16.2167	2006-2010	39
site73	2	-16.2167	2006-2010	46
site73	2	-16.2167	2011-2015	46
site73	2	-16.2167	2011-2015	43
site73	2	-16.2167	2016-2022	38
site73	2	-16.2167	2016-2022	35
site73	2	-16.2167	2016-2022	39
site73	3	-16.2167	1995-2000	36
site73	3	-16.2167	1995-2000	45
site73	3	-16.2167	1995-2000	30
site73	3	-16.2167	1995-2000	34
site73	3	-16.2167	1995-2000	38
site73	3	-16.2167	1995-2000	40
site73	3	-16.2167	1995-2000	43
site73	3	-16.2167	2001-2005	42
site73	3	-16.2167	2001-2005	49
site73	3	-16.2167	2001-2005	34
site73	3	-16.2167	2001-2005	39
site73	3	-16.2167	2006-2010	41
site73	3	-16.2167	2006-2010	42
site73	3	-16.2167	2006-2010	45
site73	3	-16.2167	2011-2015	46
site73	3	-16.2167	2011-2015	42
site73	3	-16.2167	2016-2022	45
site73	3	-16.2167	2016-2022	40
site73	3	-16.2167	2016-2022	32
site85	1	-16.1083	1995-2000	56
site85	1	-16.1083	1995-2000	58
site85	1	-16.1083	1995-2000	50
site85	1	-16.1083	1995-2000	60
site85	1	-16.1083	1995-2000	50
site85	1	-16.1083	1995-2000	57
site85	1	-16.1083	1995-2000	57
site85	1	-16.1083	2001-2005	66
site85	1	-16.1083	2001-2005	65
site85	1	-16.1083	2001-2005	61
site85	1	-16.1083	2001-2005	52
site85	1	-16.1083	2001-2005	63
site85	1	-16.1083	2006-2010	56
site85	1	-16.1083	2006-2010	63
site85	1	-16.1083	2006-2010	56
site85	1	-16.1083	2006-2010	56
site85	1	-16.1083	2006-2010	55
site85	1	-16.1083	2011-2015	53
site85	1	-16.1083	2011-2015	59
site85	1	-16.1083	2011-2015	55
site85	1	-16.1083	2011-2015	55
site85	1	-16.1083	2011-2015	49
site85	1	-16.1083	2016-2022	59
site85	1	-16.1083	2016-2022	52
site85	1	-16.1083	2016-2022	50
site85	1	-16.1083	2016-2022	59
site85	1	-16.1083	2016-2022	52
site85	1	-16.1083	2016-2022	45
site85	2	-16.1083	1995-2000	55
site85	2	-16.1083	1995-2000	51
site85	2	-16.1083	1995-2000	42
site85	2	-16.1083	1995-2000	46
site85	2	-16.1083	1995-2000	42
site85	2	-16.1083	1995-2000	57
site85	2	-16.1083	1995-2000	50
site85	2	-16.1083	2001-2005	46
site85	2	-16.1083	2001-2005	53
site85	2	-16.1083	2001-2005	54
site85	2	-16.1083	2001-2005	54
site85	2	-16.1083	2001-2005	52
site85	2	-16.1083	2006-2010	44
site85	2	-16.1083	2006-2010	50
site85	2	-16.1083	2006-2010	53
site85	2	-16.1083	2006-2010	50
site85	2	-16.1083	2006-2010	49
site85	2	-16.1083	2011-2015	48
site85	2	-16.1083	2011-2015	48
site85	2	-16.1083	2011-2015	52
site85	2	-16.1083	2011-2015	44
site85	2	-16.1083	2011-2015	43
site85	2	-16.1083	2016-2022	37
site85	2	-16.1083	2016-2022	47
site85	2	-16.1083	2016-2022	43
site85	2	-16.1083	2016-2022	46
site85	2	-16.1083	2016-2022	38
site85	2	-16.1083	2016-2022	43
site85	3	-16.1083	1995-2000	45
site85	3	-16.1083	1995-2000	44
site85	3	-16.1083	1995-2000	37
site85	3	-16.1083	1995-2000	40
site85	3	-16.1083	1995-2000	47
site85	3	-16.1083	1995-2000	39
site85	3	-16.1083	1995-2000	45
site85	3	-16.1083	2001-2005	43
site85	3	-16.1083	2001-2005	51
site85	3	-16.1083	2001-2005	46
site85	3	-16.1083	2001-2005	45
site85	3	-16.1083	2001-2005	49
site85	3	-16.1083	2006-2010	47
site85	3	-16.1083	2006-2010	47
site85	3	-16.1083	2006-2010	49
site85	3	-16.1083	2006-2010	52
site85	3	-16.1083	2006-2010	45
site85	3	-16.1083	2011-2015	46
site85	3	-16.1083	2011-2015	41
site85	3	-16.1083	2011-2015	44
site85	3	-16.1083	2011-2015	38
site85	3	-16.1083	2011-2015	49
site85	3	-16.1083	2016-2022	42
site85	3	-16.1083	2016-2022	41
site85	3	-16.1083	2016-2022	40
site85	3	-16.1083	2016-2022	42
site85	3	-16.1083	2016-2022	40
site85	3	-16.1083	2016-2022	38
site88	1	-16.8083	1995-2000	42
site88	1	-16.8083	1995-2000	43
site88	1	-16.8083	1995-2000	38
site88	1	-16.8083	1995-2000	47
site88	1	-16.8083	1995-2000	46
site88	1	-16.8083	1995-2000	47
site88	1	-16.8083	2001-2005	36
site88	1	-16.8083	2001-2005	49
site88	1	-16.8083	2001-2005	43
site88	1	-16.8083	2001-2005	43
site88	1	-16.8083	2001-2005	39
site88	1	-16.8083	2006-2010	44
site88	1	-16.8083	2006-2010	46
site88	1	-16.8083	2006-2010	50
site88	1	-16.8083	2006-2010	52
site88	1	-16.8083	2006-2010	45
site88	1	-16.8083	2011-2015	51
site88	1	-16.8083	2011-2015	52
site88	1	-16.8083	2011-2015	41
site88	1	-16.8083	2011-2015	43
site88	1	-16.8083	2011-2015	43
site88	1	-16.8083	2016-2022	45
site88	1	-16.8083	2016-2022	47
site88	1	-16.8083	2016-2022	51
site88	1	-16.8083	2016-2022	46
site88	1	-16.8083	2016-2022	53
site88	1	-16.8083	2016-2022	37
site88	2	-16.8083	1995-2000	53
site88	2	-16.8083	1995-2000	50
site88	2	-16.8083	1995-2000	44
site88	2	-16.8083	1995-2000	51
site88	2	-16.8083	1995-2000	55
site88	2	-16.8083	1995-2000	59
site88	2	-16.8083	2001-2005	51
site88	2	-16.8083	2001-2005	56
site88	2	-16.8083	2001-2005	47
site88	2	-16.8083	2001-2005	44
site88	2	-16.8083	2001-2005	44
site88	2	-16.8083	2006-2010	48
site88	2	-16.8083	2006-2010	49
site88	2	-16.8083	2006-2010	53
site88	2	-16.8083	2006-2010	55
site88	2	-16.8083	2006-2010	53
site88	2	-16.8083	2011-2015	58
site88	2	-16.8083	2011-2015	55
site88	2	-16.8083	2011-2015	46
site88	2	-16.8083	2011-2015	54
site88	2	-16.8083	2011-2015	48
site88	2	-16.8083	2016-2022	49
site88	2	-16.8083	2016-2022	50
site88	2	-16.8083	2016-2022	48
site88	2	-16.8083	2016-2022	42
site88	2	-16.8083	2016-2022	44
site88	2	-16.8083	2016-2022	42
site88	3	-16.8083	1995-2000	45
site88	3	-16.8083	1995-2000	59
site88	3	-16.8083	1995-2000	45
site88	3	-16.8083	1995-2000	44
site88	3	-16.8083	1995-2000	46
site88	3	-16.8083	1995-2000	56
site88	3	-16.8083	2001-2005	54
site88	3	-16.8083	2001-2005	49
site88	3	-16.8083	2001-2005	50
site88	3	-16.8083	2001-2005	44
site88	3	-16.8083	2001-2005	42
site88	3	-16.8083	2006-2010	58
site88	3	-16.8083	2006-2010	49
site88	3	-16.8083	2006-2010	54
site88	3	-16.8083	2006-2010	48
site88	3	-16.8083	2006-2010	58
site88	3	-16.8083	2011-2015	57
site88	3	-16.8083	2011-2015	41
site88	3	-16.8083	2011-2015	47
site88	3	-16.8083	2011-2015	49
site88	3	-16.8083	2011-2015	47
site88	3	-16.8083	2016-2022	41
site88	3	-16.8083	2016-2022	48
site88	3	-16.8083	2016-2022	51
site88	3	-16.8083	2016-2022	47
site88	3	-16.8083	2016-2022	42
site88	3	-16.8083	2016-2022	40
site34	1	-17.7833	2001-2005	42
site34	1	-17.7833	2006-2010	43
site34	1	-17.7833	2006-2010	53
site34	1	-17.7833	2011-2015	42
site34	1	-17.7833	2011-2015	48
site34	1	-17.7833	2016-2022	54
site34	1	-17.7833	2016-2022	33
site34	1	-17.7833	2016-2022	43
site34	2	-17.7833	2001-2005	32
site34	2	-17.7833	2006-2010	47
site34	2	-17.7833	2006-2010	50
site34	2	-17.7833	2011-2015	47
site34	2	-17.7833	2011-2015	51
site34	2	-17.7833	2016-2022	48
site34	2	-17.7833	2016-2022	40
site34	2	-17.7833	2016-2022	37
site34	3	-17.7833	2001-2005	38
site34	3	-17.7833	2006-2010	37
site34	3	-17.7833	2006-2010	43
site34	3	-17.7833	2011-2015	47
site34	3	-17.7833	2011-2015	37
site34	3	-17.7833	2016-2022	41
site34	3	-17.7833	2016-2022	43
site34	3	-17.7833	2016-2022	38
site35	1	-17.5333	2001-2005	48
site35	1	-17.5333	2006-2010	41
site35	1	-17.5333	2006-2010	48
site35	1	-17.5333	2011-2015	55
site35	1	-17.5333	2011-2015	55
site35	1	-17.5333	2011-2015	60
site35	1	-17.5333	2016-2022	51
site35	1	-17.5333	2016-2022	54
site35	1	-17.5333	2016-2022	51
site35	2	-17.5333	2001-2005	46
site35	2	-17.5333	2006-2010	48
site35	2	-17.5333	2006-2010	44
site35	2	-17.5333	2011-2015	54
site35	2	-17.5333	2011-2015	43
site35	2	-17.5333	2011-2015	56
site35	2	-17.5333	2016-2022	52
site35	2	-17.5333	2016-2022	46
site35	2	-17.5333	2016-2022	51
site35	3	-17.5333	2001-2005	45
site35	3	-17.5333	2006-2010	55
site35	3	-17.5333	2006-2010	48
site35	3	-17.5333	2011-2015	58
site35	3	-17.5333	2011-2015	46
site35	3	-17.5333	2011-2015	53
site35	3	-17.5333	2016-2022	54
site35	3	-17.5333	2016-2022	60
site35	3	-17.5333	2016-2022	44
site45	1	-17.2333	2001-2005	56
site45	1	-17.2333	2006-2010	63
site45	1	-17.2333	2006-2010	52
site45	1	-17.2333	2011-2015	60
site45	1	-17.2333	2011-2015	51
site45	1	-17.2333	2016-2022	55
site45	1	-17.2333	2016-2022	47
site45	2	-17.2333	2001-2005	43
site45	2	-17.2333	2006-2010	64
site45	2	-17.2333	2006-2010	50
site45	2	-17.2333	2011-2015	53
site45	2	-17.2333	2011-2015	46
site45	2	-17.2333	2016-2022	49
site45	2	-17.2333	2016-2022	51
site45	3	-17.2333	2001-2005	44
site45	3	-17.2333	2006-2010	51
site45	3	-17.2333	2006-2010	48
site45	3	-17.2333	2011-2015	43
site45	3	-17.2333	2011-2015	45
site45	3	-17.2333	2016-2022	53
site45	3	-17.2333	2016-2022	38
site65	1	-17.2833	2001-2005	54
site65	1	-17.2833	2006-2010	57
site65	1	-17.2833	2006-2010	45
site65	1	-17.2833	2011-2015	54
site65	1	-17.2833	2011-2015	57
site65	1	-17.2833	2016-2022	54
site65	1	-17.2833	2016-2022	42
site65	2	-17.2833	2001-2005	45
site65	2	-17.2833	2006-2010	51
site65	2	-17.2833	2006-2010	45
site65	2	-17.2833	2011-2015	51
site65	2	-17.2833	2011-2015	50
site65	2	-17.2833	2016-2022	56
site65	2	-17.2833	2016-2022	37
site65	3	-17.2833	2001-2005	63
site65	3	-17.2833	2006-2010	50
site65	3	-17.2833	2006-2010	43
site65	3	-17.2833	2011-2015	50
site65	3	-17.2833	2011-2015	61
site65	3	-17.2833	2016-2022	52
site65	3	-17.2833	2016-2022	54
site67	1	-16.8667	2001-2005	51
site67	1	-16.8667	2006-2010	56
site67	1	-16.8667	2006-2010	51
site67	1	-16.8667	2011-2015	36
site67	1	-16.8667	2011-2015	44
site67	1	-16.8667	2011-2015	52
site67	1	-16.8667	2016-2022	48
site67	1	-16.8667	2016-2022	43
site67	2	-16.8667	2001-2005	55
site67	2	-16.8667	2006-2010	57
site67	2	-16.8667	2006-2010	58
site67	2	-16.8667	2011-2015	36
site67	2	-16.8667	2011-2015	39
site67	2	-16.8667	2011-2015	52
site67	2	-16.8667	2016-2022	56
site67	2	-16.8667	2016-2022	55
site67	3	-16.8667	2001-2005	55
site67	3	-16.8667	2006-2010	55
site67	3	-16.8667	2006-2010	53
site67	3	-16.8667	2011-2015	49
site67	3	-16.8667	2011-2015	59
site67	3	-16.8667	2011-2015	53
site67	3	-16.8667	2016-2022	50
site67	3	-16.8667	2016-2022	59
site75	1	-17.4833	2001-2005	48
site75	1	-17.4833	2006-2010	51
site75	1	-17.4833	2006-2010	54
site75	1	-17.4833	2011-2015	45
site75	1	-17.4833	2011-2015	58
site75	1	-17.4833	2011-2015	53
site75	1	-17.4833	2016-2022	55
site75	1	-17.4833	2016-2022	42
site75	1	-17.4833	2016-2022	51
site75	2	-17.4833	2001-2005	47
site75	2	-17.4833	2006-2010	57
site75	2	-17.4833	2006-2010	57
site75	2	-17.4833	2011-2015	51
site75	2	-17.4833	2011-2015	52
site75	2	-17.4833	2011-2015	52
site75	2	-17.4833	2016-2022	49
site75	2	-17.4833	2016-2022	46
site75	2	-17.4833	2016-2022	44
site75	3	-17.4833	2001-2005	41
site75	3	-17.4833	2006-2010	46
site75	3	-17.4833	2006-2010	46
site75	3	-17.4833	2011-2015	53
site75	3	-17.4833	2011-2015	58
site75	3	-17.4833	2011-2015	49
site75	3	-17.4833	2016-2022	43
site75	3	-17.4833	2016-2022	44
site75	3	-17.4833	2016-2022	40
site86	1	-17.8333	2001-2005	52
site86	1	-17.8333	2006-2010	50
site86	1	-17.8333	2006-2010	59
site86	1	-17.8333	2011-2015	62
site86	1	-17.8333	2011-2015	56
site86	1	-17.8333	2016-2022	57
site86	1	-17.8333	2016-2022	49
site86	1	-17.8333	2016-2022	48
site86	2	-17.8333	2001-2005	47
site86	2	-17.8333	2006-2010	54
site86	2	-17.8333	2006-2010	51
site86	2	-17.8333	2011-2015	63
site86	2	-17.8333	2011-2015	52
site86	2	-17.8333	2016-2022	57
site86	2	-17.8333	2016-2022	59
site86	2	-17.8333	2016-2022	50
site86	3	-17.8333	2001-2005	51
site86	3	-17.8333	2006-2010	53
site86	3	-17.8333	2006-2010	55
site86	3	-17.8333	2011-2015	52
site86	3	-17.8333	2011-2015	55
site86	3	-17.8333	2016-2022	54
site86	3	-17.8333	2016-2022	48
site86	3	-17.8333	2016-2022	39
site26	1	-18.725	2001-2005	49
site26	1	-18.725	2006-2010	42
site26	1	-18.725	2006-2010	48
site26	1	-18.725	2011-2015	44
site26	1	-18.725	2011-2015	50
site26	1	-18.725	2016-2022	46
site26	1	-18.725	2016-2022	45
site26	2	-18.725	2001-2005	53
site26	2	-18.725	2006-2010	43
site26	2	-18.725	2006-2010	57
site26	2	-18.725	2011-2015	50
site26	2	-18.725	2011-2015	52
site26	2	-18.725	2016-2022	40
site26	2	-18.725	2016-2022	44
site26	3	-18.725	2001-2005	40
site26	3	-18.725	2006-2010	36
site26	3	-18.725	2006-2010	45
site26	3	-18.725	2011-2015	47
site26	3	-18.725	2011-2015	51
site26	3	-18.725	2016-2022	33
site26	3	-18.725	2016-2022	44
site27	1	-18.6583	1995-2000	54
site27	1	-18.6583	1995-2000	57
site27	1	-18.6583	1995-2000	48
site27	1	-18.6583	1995-2000	48
site27	1	-18.6583	1995-2000	46
site27	1	-18.6583	1995-2000	43
site27	1	-18.6583	1995-2000	50
site27	1	-18.6583	2001-2005	48
site27	1	-18.6583	2001-2005	52
site27	1	-18.6583	2001-2005	50
site27	1	-18.6583	2001-2005	50
site27	1	-18.6583	2001-2005	47
site27	1	-18.6583	2006-2010	50
site27	1	-18.6583	2006-2010	49
site27	1	-18.6583	2006-2010	48
site27	1	-18.6583	2006-2010	45
site27	1	-18.6583	2006-2010	39
site27	1	-18.6583	2011-2015	46
site27	1	-18.6583	2011-2015	43
site27	1	-18.6583	2011-2015	48
site27	1	-18.6583	2011-2015	42
site27	1	-18.6583	2011-2015	44
site27	1	-18.6583	2016-2022	41
site27	1	-18.6583	2016-2022	43
site27	1	-18.6583	2016-2022	38
site27	1	-18.6583	2016-2022	49
site27	1	-18.6583	2016-2022	54
site27	2	-18.6583	1995-2000	54
site27	2	-18.6583	1995-2000	50
site27	2	-18.6583	1995-2000	48
site27	2	-18.6583	1995-2000	44
site27	2	-18.6583	1995-2000	47
site27	2	-18.6583	1995-2000	47
site27	2	-18.6583	1995-2000	52
site27	2	-18.6583	2001-2005	41
site27	2	-18.6583	2001-2005	50
site27	2	-18.6583	2001-2005	42
site27	2	-18.6583	2001-2005	47
site27	2	-18.6583	2001-2005	51
site27	2	-18.6583	2006-2010	43
site27	2	-18.6583	2006-2010	41
site27	2	-18.6583	2006-2010	51
site27	2	-18.6583	2006-2010	47
site27	2	-18.6583	2006-2010	48
site27	2	-18.6583	2011-2015	54
site27	2	-18.6583	2011-2015	54
site27	2	-18.6583	2011-2015	53
site27	2	-18.6583	2011-2015	46
site27	2	-18.6583	2011-2015	53
site27	2	-18.6583	2016-2022	48
site27	2	-18.6583	2016-2022	40
site27	2	-18.6583	2016-2022	49
site27	2	-18.6583	2016-2022	53
site27	2	-18.6583	2016-2022	51
site27	3	-18.6583	1995-2000	49
site27	3	-18.6583	1995-2000	51
site27	3	-18.6583	1995-2000	48
site27	3	-18.6583	1995-2000	49
site27	3	-18.6583	1995-2000	49
site27	3	-18.6583	1995-2000	39
site27	3	-18.6583	1995-2000	51
site27	3	-18.6583	2001-2005	46
site27	3	-18.6583	2001-2005	45
site27	3	-18.6583	2001-2005	45
site27	3	-18.6583	2001-2005	52
site27	3	-18.6583	2001-2005	51
site27	3	-18.6583	2006-2010	49
site27	3	-18.6583	2006-2010	48
site27	3	-18.6583	2006-2010	48
site27	3	-18.6583	2006-2010	38
site27	3	-18.6583	2006-2010	44
site27	3	-18.6583	2011-2015	43
site27	3	-18.6583	2011-2015	48
site27	3	-18.6583	2011-2015	47
site27	3	-18.6583	2011-2015	51
site27	3	-18.6583	2011-2015	47
site27	3	-18.6583	2016-2022	45
site27	3	-18.6583	2016-2022	45
site27	3	-18.6583	2016-2022	44
site27	3	-18.6583	2016-2022	48
site27	3	-18.6583	2016-2022	51
site29	1	-18.825	1995-2000	62
site29	1	-18.825	1995-2000	48
site29	1	-18.825	1995-2000	57
site29	1	-18.825	1995-2000	49
site29	1	-18.825	1995-2000	53
site29	1	-18.825	1995-2000	53
site29	1	-18.825	1995-2000	48
site29	1	-18.825	2001-2005	53
site29	1	-18.825	2001-2005	52
site29	1	-18.825	2001-2005	59
site29	1	-18.825	2001-2005	58
site29	1	-18.825	2006-2010	57
site29	1	-18.825	2006-2010	63
site29	1	-18.825	2006-2010	58
site29	1	-18.825	2011-2015	66
site29	1	-18.825	2011-2015	55
site29	1	-18.825	2016-2022	58
site29	1	-18.825	2016-2022	60
site29	1	-18.825	2016-2022	60
site29	1	-18.825	2016-2022	54
site29	2	-18.825	1995-2000	42
site29	2	-18.825	1995-2000	46
site29	2	-18.825	1995-2000	64
site29	2	-18.825	1995-2000	46
site29	2	-18.825	1995-2000	47
site29	2	-18.825	1995-2000	51
site29	2	-18.825	1995-2000	53
site29	2	-18.825	2001-2005	49
site29	2	-18.825	2001-2005	45
site29	2	-18.825	2001-2005	54
site29	2	-18.825	2001-2005	59
site29	2	-18.825	2006-2010	56
site29	2	-18.825	2006-2010	52
site29	2	-18.825	2006-2010	63
site29	2	-18.825	2011-2015	57
site29	2	-18.825	2011-2015	54
site29	2	-18.825	2016-2022	60
site29	2	-18.825	2016-2022	47
site29	2	-18.825	2016-2022	51
site29	2	-18.825	2016-2022	47
site29	3	-18.825	1995-2000	55
site29	3	-18.825	1995-2000	53
site29	3	-18.825	1995-2000	47
site29	3	-18.825	1995-2000	46
site29	3	-18.825	1995-2000	50
site29	3	-18.825	1995-2000	42
site29	3	-18.825	1995-2000	48
site29	3	-18.825	2001-2005	49
site29	3	-18.825	2001-2005	43
site29	3	-18.825	2001-2005	44
site29	3	-18.825	2001-2005	48
site29	3	-18.825	2006-2010	52
site29	3	-18.825	2006-2010	47
site29	3	-18.825	2006-2010	57
site29	3	-18.825	2011-2015	49
site29	3	-18.825	2011-2015	55
site29	3	-18.825	2016-2022	46
site29	3	-18.825	2016-2022	57
site29	3	-18.825	2016-2022	56
site29	3	-18.825	2016-2022	45
site30	1	-18.4167	1995-2000	50
site30	1	-18.4167	1995-2000	37
site30	1	-18.4167	1995-2000	48
site30	1	-18.4167	1995-2000	46
site30	1	-18.4167	1995-2000	39
site30	1	-18.4167	1995-2000	45
site30	1	-18.4167	1995-2000	39
site30	1	-18.4167	2001-2005	35
site30	1	-18.4167	2001-2005	44
site30	1	-18.4167	2001-2005	48
site30	1	-18.4167	2001-2005	37
site30	1	-18.4167	2006-2010	44
site30	1	-18.4167	2006-2010	40
site30	1	-18.4167	2006-2010	47
site30	1	-18.4167	2011-2015	53
site30	1	-18.4167	2011-2015	40
site30	1	-18.4167	2016-2022	44
site30	1	-18.4167	2016-2022	46
site30	1	-18.4167	2016-2022	44
site30	1	-18.4167	2016-2022	33
site30	2	-18.4167	1995-2000	36
site30	2	-18.4167	1995-2000	41
site30	2	-18.4167	1995-2000	38
site30	2	-18.4167	1995-2000	42
site30	2	-18.4167	1995-2000	36
site30	2	-18.4167	1995-2000	34
site30	2	-18.4167	1995-2000	41
site30	2	-18.4167	2001-2005	40
site30	2	-18.4167	2001-2005	40
site30	2	-18.4167	2001-2005	40
site30	2	-18.4167	2001-2005	42
site30	2	-18.4167	2006-2010	40
site30	2	-18.4167	2006-2010	44
site30	2	-18.4167	2006-2010	43
site30	2	-18.4167	2011-2015	41
site30	2	-18.4167	2011-2015	38
site30	2	-18.4167	2016-2022	37
site30	2	-18.4167	2016-2022	38
site30	2	-18.4167	2016-2022	39
site30	2	-18.4167	2016-2022	41
site30	3	-18.4167	1995-2000	55
site30	3	-18.4167	1995-2000	62
site30	3	-18.4167	1995-2000	62
site30	3	-18.4167	1995-2000	48
site30	3	-18.4167	1995-2000	55
site30	3	-18.4167	1995-2000	51
site30	3	-18.4167	1995-2000	47
site30	3	-18.4167	2001-2005	46
site30	3	-18.4167	2001-2005	56
site30	3	-18.4167	2001-2005	54
site30	3	-18.4167	2001-2005	52
site30	3	-18.4167	2006-2010	43
site30	3	-18.4167	2006-2010	59
site30	3	-18.4167	2006-2010	52
site30	3	-18.4167	2011-2015	40
site30	3	-18.4167	2011-2015	47
site30	3	-18.4167	2016-2022	45
site30	3	-18.4167	2016-2022	42
site30	3	-18.4167	2016-2022	41
site30	3	-18.4167	2016-2022	48
site37	1	-18.5	2001-2005	43
site37	1	-18.5	2006-2010	44
site37	1	-18.5	2006-2010	42
site37	1	-18.5	2011-2015	39
site37	1	-18.5	2011-2015	44
site37	1	-18.5	2011-2015	48
site37	1	-18.5	2016-2022	50
site37	1	-18.5	2016-2022	49
site37	2	-18.5	2001-2005	40
site37	2	-18.5	2006-2010	52
site37	2	-18.5	2006-2010	44
site37	2	-18.5	2011-2015	47
site37	2	-18.5	2011-2015	40
site37	2	-18.5	2011-2015	58
site37	2	-18.5	2016-2022	59
site37	2	-18.5	2016-2022	51
site37	3	-18.5	2001-2005	40
site37	3	-18.5	2006-2010	39
site37	3	-18.5	2006-2010	46
site37	3	-18.5	2011-2015	43
site37	3	-18.5	2011-2015	46
site37	3	-18.5	2011-2015	47
site37	3	-18.5	2016-2022	43
site37	3	-18.5	2016-2022	36
site38	1	-18.6167	2001-2005	48
site38	1	-18.6167	2006-2010	49
site38	1	-18.6167	2006-2010	52
site38	1	-18.6167	2011-2015	55
site38	1	-18.6167	2011-2015	61
site38	1	-18.6167	2011-2015	59
site38	1	-18.6167	2016-2022	44
site38	1	-18.6167	2016-2022	54
site38	2	-18.6167	2001-2005	51
site38	2	-18.6167	2006-2010	55
site38	2	-18.6167	2006-2010	62
site38	2	-18.6167	2011-2015	51
site38	2	-18.6167	2011-2015	46
site38	2	-18.6167	2011-2015	52
site38	2	-18.6167	2016-2022	47
site38	2	-18.6167	2016-2022	60
site38	3	-18.6167	2001-2005	53
site38	3	-18.6167	2006-2010	52
site38	3	-18.6167	2006-2010	48
site38	3	-18.6167	2011-2015	46
site38	3	-18.6167	2011-2015	38
site38	3	-18.6167	2011-2015	49
site38	3	-18.6167	2016-2022	49
site38	3	-18.6167	2016-2022	48
site41	1	-18.6333	2001-2005	36
site41	1	-18.6333	2006-2010	46
site41	1	-18.6333	2006-2010	42
site41	1	-18.6333	2011-2015	44
site41	1	-18.6333	2011-2015	35
site41	1	-18.6333	2011-2015	40
site41	1	-18.6333	2016-2022	41
site41	1	-18.6333	2016-2022	33
site41	2	-18.6333	2001-2005	41
site41	2	-18.6333	2006-2010	43
site41	2	-18.6333	2006-2010	45
site41	2	-18.6333	2011-2015	46
site41	2	-18.6333	2011-2015	48
site41	2	-18.6333	2011-2015	52
site41	2	-18.6333	2016-2022	40
site41	2	-18.6333	2016-2022	51
site41	3	-18.6333	2001-2005	50
site41	3	-18.6333	2006-2010	45
site41	3	-18.6333	2006-2010	34
site41	3	-18.6333	2011-2015	47
site41	3	-18.6333	2011-2015	34
site41	3	-18.6333	2011-2015	46
site41	3	-18.6333	2016-2022	45
site41	3	-18.6333	2016-2022	44
site43	1	-18.85	1995-2000	25
site43	1	-18.85	1995-2000	26
site43	1	-18.85	1995-2000	25
site43	1	-18.85	1995-2000	22
site43	1	-18.85	1995-2000	24
site43	1	-18.85	2001-2005	24
site43	1	-18.85	2001-2005	25
site43	1	-18.85	2001-2005	19
site43	1	-18.85	2001-2005	25
site43	1	-18.85	2006-2010	22
site43	1	-18.85	2006-2010	30
site43	1	-18.85	2006-2010	20
site43	1	-18.85	2011-2015	12
site43	1	-18.85	2011-2015	15
site43	1	-18.85	2016-2022	20
site43	1	-18.85	2016-2022	19
site43	1	-18.85	2016-2022	19
site43	1	-18.85	2016-2022	15
site43	2	-18.85	1995-2000	28
site43	2	-18.85	1995-2000	34
site43	2	-18.85	1995-2000	23
site43	2	-18.85	1995-2000	21
site43	2	-18.85	1995-2000	23
site43	2	-18.85	2001-2005	19
site43	2	-18.85	2001-2005	22
site43	2	-18.85	2001-2005	25
site43	2	-18.85	2001-2005	20
site43	2	-18.85	2006-2010	18
site43	2	-18.85	2006-2010	25
site43	2	-18.85	2006-2010	20
site43	2	-18.85	2011-2015	9
site43	2	-18.85	2011-2015	14
site43	2	-18.85	2016-2022	20
site43	2	-18.85	2016-2022	13
site43	2	-18.85	2016-2022	20
site43	2	-18.85	2016-2022	19
site43	3	-18.85	1995-2000	28
site43	3	-18.85	1995-2000	27
site43	3	-18.85	1995-2000	27
site43	3	-18.85	1995-2000	23
site43	3	-18.85	1995-2000	25
site43	3	-18.85	2001-2005	20
site43	3	-18.85	2001-2005	26
site43	3	-18.85	2001-2005	20
site43	3	-18.85	2001-2005	24
site43	3	-18.85	2006-2010	25
site43	3	-18.85	2006-2010	23
site43	3	-18.85	2006-2010	25
site43	3	-18.85	2011-2015	17
site43	3	-18.85	2011-2015	21
site43	3	-18.85	2016-2022	17
site43	3	-18.85	2016-2022	16
site43	3	-18.85	2016-2022	24
site43	3	-18.85	2016-2022	26
site46	1	-18.6333	2001-2005	62
site46	1	-18.6333	2006-2010	56
site46	1	-18.6333	2006-2010	61
site46	1	-18.6333	2011-2015	46
site46	1	-18.6333	2011-2015	39
site46	1	-18.6333	2011-2015	39
site46	1	-18.6333	2016-2022	45
site46	1	-18.6333	2016-2022	55
site46	2	-18.6333	2001-2005	57
site46	2	-18.6333	2006-2010	48
site46	2	-18.6333	2006-2010	48
site46	2	-18.6333	2011-2015	53
site46	2	-18.6333	2011-2015	53
site46	2	-18.6333	2011-2015	45
site46	2	-18.6333	2016-2022	47
site46	2	-18.6333	2016-2022	49
site46	3	-18.6333	2001-2005	49
site46	3	-18.6333	2006-2010	51
site46	3	-18.6333	2006-2010	58
site46	3	-18.6333	2011-2015	53
site46	3	-18.6333	2011-2015	55
site46	3	-18.6333	2011-2015	38
site46	3	-18.6333	2016-2022	48
site46	3	-18.6333	2016-2022	47
site51	1	-18.6333	1995-2000	58
site51	1	-18.6333	1995-2000	57
site51	1	-18.6333	1995-2000	58
site51	1	-18.6333	1995-2000	57
site51	1	-18.6333	1995-2000	52
site51	1	-18.6333	1995-2000	50
site51	1	-18.6333	1995-2000	50
site51	1	-18.6333	2001-2005	50
site51	1	-18.6333	2001-2005	54
site51	1	-18.6333	2001-2005	51
site51	1	-18.6333	2001-2005	55
site51	1	-18.6333	2006-2010	56
site51	1	-18.6333	2006-2010	52
site51	1	-18.6333	2006-2010	51
site51	1	-18.6333	2011-2015	59
site51	1	-18.6333	2011-2015	63
site51	1	-18.6333	2016-2022	58
site51	1	-18.6333	2016-2022	47
site51	1	-18.6333	2016-2022	55
site51	1	-18.6333	2016-2022	47
site51	1	-18.6333	2016-2022	50
site51	2	-18.6333	1995-2000	60
site51	2	-18.6333	1995-2000	52
site51	2	-18.6333	1995-2000	57
site51	2	-18.6333	1995-2000	41
site51	2	-18.6333	1995-2000	53
site51	2	-18.6333	1995-2000	52
site51	2	-18.6333	1995-2000	49
site51	2	-18.6333	2001-2005	57
site51	2	-18.6333	2001-2005	51
site51	2	-18.6333	2001-2005	54
site51	2	-18.6333	2001-2005	54
site51	2	-18.6333	2006-2010	59
site51	2	-18.6333	2006-2010	54
site51	2	-18.6333	2006-2010	45
site51	2	-18.6333	2011-2015	55
site51	2	-18.6333	2011-2015	51
site51	2	-18.6333	2016-2022	47
site51	2	-18.6333	2016-2022	45
site51	2	-18.6333	2016-2022	46
site51	2	-18.6333	2016-2022	42
site51	2	-18.6333	2016-2022	54
site51	3	-18.6333	1995-2000	54
site51	3	-18.6333	1995-2000	53
site51	3	-18.6333	1995-2000	57
site51	3	-18.6333	1995-2000	55
site51	3	-18.6333	1995-2000	49
site51	3	-18.6333	1995-2000	57
site51	3	-18.6333	1995-2000	50
site51	3	-18.6333	2001-2005	55
site51	3	-18.6333	2001-2005	47
site51	3	-18.6333	2001-2005	52
site51	3	-18.6333	2001-2005	60
site51	3	-18.6333	2006-2010	50
site51	3	-18.6333	2006-2010	45
site51	3	-18.6333	2006-2010	58
site51	3	-18.6333	2011-2015	48
site51	3	-18.6333	2011-2015	51
site51	3	-18.6333	2016-2022	45
site51	3	-18.6333	2016-2022	45
site51	3	-18.6333	2016-2022	45
site51	3	-18.6333	2016-2022	44
site51	3	-18.6333	2016-2022	48
site52	1	-18.4417	2001-2005	59
site52	1	-18.4417	2006-2010	55
site52	1	-18.4417	2006-2010	50
site52	1	-18.4417	2011-2015	56
site52	1	-18.4417	2011-2015	50
site52	1	-18.4417	2011-2015	55
site52	1	-18.4417	2016-2022	56
site52	1	-18.4417	2016-2022	54
site52	1	-18.4417	2016-2022	56
site52	2	-18.4417	2001-2005	46
site52	2	-18.4417	2006-2010	43
site52	2	-18.4417	2006-2010	48
site52	2	-18.4417	2011-2015	52
site52	2	-18.4417	2011-2015	45
site52	2	-18.4417	2011-2015	50
site52	2	-18.4417	2016-2022	52
site52	2	-18.4417	2016-2022	45
site52	2	-18.4417	2016-2022	45
site52	3	-18.4417	2001-2005	54
site52	3	-18.4417	2006-2010	45
site52	3	-18.4417	2006-2010	47
site52	3	-18.4417	2011-2015	40
site52	3	-18.4417	2011-2015	60
site52	3	-18.4417	2011-2015	53
site52	3	-18.4417	2016-2022	51
site52	3	-18.4417	2016-2022	52
site52	3	-18.4417	2016-2022	55
site53	1	-18.5833	2001-2005	41
site53	1	-18.5833	2006-2010	35
site53	1	-18.5833	2006-2010	41
site53	1	-18.5833	2011-2015	45
site53	1	-18.5833	2011-2015	47
site53	1	-18.5833	2011-2015	44
site53	1	-18.5833	2016-2022	41
site53	1	-18.5833	2016-2022	34
site53	1	-18.5833	2016-2022	44
site53	2	-18.5833	2001-2005	51
site53	2	-18.5833	2006-2010	48
site53	2	-18.5833	2006-2010	48
site53	2	-18.5833	2011-2015	46
site53	2	-18.5833	2011-2015	44
site53	2	-18.5833	2011-2015	42
site53	2	-18.5833	2016-2022	46
site53	2	-18.5833	2016-2022	45
site53	2	-18.5833	2016-2022	46
site53	3	-18.5833	2001-2005	54
site53	3	-18.5833	2006-2010	40
site53	3	-18.5833	2006-2010	43
site53	3	-18.5833	2011-2015	50
site53	3	-18.5833	2011-2015	40
site53	3	-18.5833	2011-2015	45
site53	3	-18.5833	2016-2022	37
site53	3	-18.5833	2016-2022	37
site53	3	-18.5833	2016-2022	42
site57	1	-18.475	2001-2005	55
site57	1	-18.475	2006-2010	50
site57	1	-18.475	2006-2010	54
site57	1	-18.475	2011-2015	64
site57	1	-18.475	2011-2015	51
site57	1	-18.475	2011-2015	61
site57	1	-18.475	2016-2022	53
site57	1	-18.475	2016-2022	53
site57	2	-18.475	2001-2005	63
site57	2	-18.475	2006-2010	46
site57	2	-18.475	2006-2010	60
site57	2	-18.475	2011-2015	53
site57	2	-18.475	2011-2015	59
site57	2	-18.475	2011-2015	54
site57	2	-18.475	2016-2022	63
site57	2	-18.475	2016-2022	56
site57	3	-18.475	2001-2005	59
site57	3	-18.475	2006-2010	58
site57	3	-18.475	2006-2010	53
site57	3	-18.475	2011-2015	50
site57	3	-18.475	2011-2015	58
site57	3	-18.475	2011-2015	52
site57	3	-18.475	2016-2022	55
site57	3	-18.475	2016-2022	51
site60	1	-18.775	2001-2005	45
site60	1	-18.775	2006-2010	39
site60	1	-18.775	2006-2010	46
site60	1	-18.775	2011-2015	41
site60	1	-18.775	2011-2015	48
site60	1	-18.775	2016-2022	37
site60	1	-18.775	2016-2022	44
site60	2	-18.775	2001-2005	48
site60	2	-18.775	2006-2010	51
site60	2	-18.775	2006-2010	46
site60	2	-18.775	2011-2015	40
site60	2	-18.775	2011-2015	49
site60	2	-18.775	2016-2022	41
site60	2	-18.775	2016-2022	46
site60	3	-18.775	2001-2005	46
site60	3	-18.775	2006-2010	50
site60	3	-18.775	2006-2010	43
site60	3	-18.775	2011-2015	56
site60	3	-18.775	2011-2015	54
site60	3	-18.775	2016-2022	45
site60	3	-18.775	2016-2022	53
site68	1	-18.2667	1995-2000	49
site68	1	-18.2667	1995-2000	44
site68	1	-18.2667	1995-2000	44
site68	1	-18.2667	1995-2000	49
site68	1	-18.2667	1995-2000	49
site68	1	-18.2667	1995-2000	44
site68	1	-18.2667	1995-2000	50
site68	1	-18.2667	2001-2005	54
site68	1	-18.2667	2001-2005	54
site68	1	-18.2667	2001-2005	57
site68	1	-18.2667	2001-2005	56
site68	1	-18.2667	2006-2010	51
site68	1	-18.2667	2006-2010	55
site68	1	-18.2667	2006-2010	43
site68	1	-18.2667	2011-2015	51
site68	1	-18.2667	2011-2015	40
site68	1	-18.2667	2016-2022	51
site68	1	-18.2667	2016-2022	47
site68	1	-18.2667	2016-2022	46
site68	1	-18.2667	2016-2022	49
site68	1	-18.2667	2016-2022	45
site68	2	-18.2667	1995-2000	47
site68	2	-18.2667	1995-2000	40
site68	2	-18.2667	1995-2000	45
site68	2	-18.2667	1995-2000	43
site68	2	-18.2667	1995-2000	46
site68	2	-18.2667	1995-2000	39
site68	2	-18.2667	1995-2000	50
site68	2	-18.2667	2001-2005	45
site68	2	-18.2667	2001-2005	49
site68	2	-18.2667	2001-2005	47
site68	2	-18.2667	2001-2005	42
site68	2	-18.2667	2006-2010	45
site68	2	-18.2667	2006-2010	57
site68	2	-18.2667	2006-2010	47
site68	2	-18.2667	2011-2015	48
site68	2	-18.2667	2011-2015	48
site68	2	-18.2667	2016-2022	46
site68	2	-18.2667	2016-2022	45
site68	2	-18.2667	2016-2022	47
site68	2	-18.2667	2016-2022	54
site68	2	-18.2667	2016-2022	49
site68	3	-18.2667	1995-2000	57
site68	3	-18.2667	1995-2000	58
site68	3	-18.2667	1995-2000	46
site68	3	-18.2667	1995-2000	48
site68	3	-18.2667	1995-2000	51
site68	3	-18.2667	1995-2000	49
site68	3	-18.2667	1995-2000	46
site68	3	-18.2667	2001-2005	48
site68	3	-18.2667	2001-2005	58
site68	3	-18.2667	2001-2005	59
site68	3	-18.2667	2001-2005	54
site68	3	-18.2667	2006-2010	49
site68	3	-18.2667	2006-2010	43
site68	3	-18.2667	2006-2010	51
site68	3	-18.2667	2011-2015	52
site68	3	-18.2667	2011-2015	42
site68	3	-18.2667	2016-2022	47
site68	3	-18.2667	2016-2022	50
site68	3	-18.2667	2016-2022	47
site68	3	-18.2667	2016-2022	58
site68	3	-18.2667	2016-2022	52
site74	1	-18.8167	1995-2000	17
site74	1	-18.8167	1995-2000	27
site74	1	-18.8167	1995-2000	22
site74	1	-18.8167	1995-2000	23
site74	1	-18.8167	1995-2000	6
site74	1	-18.8167	1995-2000	24
site74	1	-18.8167	1995-2000	19
site74	1	-18.8167	2001-2005	24
site74	1	-18.8167	2001-2005	28
site74	1	-18.8167	2001-2005	18
site74	1	-18.8167	2001-2005	24
site74	1	-18.8167	2006-2010	9
site74	1	-18.8167	2006-2010	18
site74	1	-18.8167	2006-2010	21
site74	1	-18.8167	2011-2015	23
site74	1	-18.8167	2011-2015	21
site74	1	-18.8167	2016-2022	17
site74	1	-18.8167	2016-2022	20
site74	1	-18.8167	2016-2022	19
site74	1	-18.8167	2016-2022	21
site74	2	-18.8167	1995-2000	25
site74	2	-18.8167	1995-2000	21
site74	2	-18.8167	1995-2000	24
site74	2	-18.8167	1995-2000	23
site74	2	-18.8167	1995-2000	9
site74	2	-18.8167	1995-2000	19
site74	2	-18.8167	1995-2000	25
site74	2	-18.8167	2001-2005	23
site74	2	-18.8167	2001-2005	26
site74	2	-18.8167	2001-2005	26
site74	2	-18.8167	2001-2005	28
site74	2	-18.8167	2006-2010	25
site74	2	-18.8167	2006-2010	25
site74	2	-18.8167	2006-2010	25
site74	2	-18.8167	2011-2015	22
site74	2	-18.8167	2011-2015	20
site74	2	-18.8167	2016-2022	24
site74	2	-18.8167	2016-2022	20
site74	2	-18.8167	2016-2022	23
site74	2	-18.8167	2016-2022	29
site74	3	-18.8167	1995-2000	25
site74	3	-18.8167	1995-2000	24
site74	3	-18.8167	1995-2000	19
site74	3	-18.8167	1995-2000	21
site74	3	-18.8167	1995-2000	10
[truncated: 2,086 more rows]

## Sheet: Fig 1c + SF2b
Fig 1c + Supplementary Figure 2b. Comparison of predicted values of the number of fish species with the initial time interval 1995-2000 and 2001-2005.
contrast	Contrast between time intervals
change_richness	Change of reef fish species richnes
conf.low	95% confidence interval of model coefficient (lower bound)
conf.high	95% confidence interval of model coefficient (upper bound)
lat	Latitude of reef location
sector	Latitudinal sector in the GBR. Codes for latitudinal sectors are Cooktown-Lizard Island (CL), Cairns (CA), Innisfail (IN), Townsville (TO), Whitsunday (WH), Pompey (PO), Swain (SW) and Capricorn-Bunker (CB).
contrast	change_richness	conf.low	conf.high	lat	sector
2001-2005 - 1995-2000	8.83863	6.95027	10.727	-23.9083	CL
2001-2005 - 1995-2000	8.62982	6.78889	10.4707	-23.8583	CL
2001-2005 - 1995-2000	8.42101	6.62718	10.2148	-23.8083	CL
2001-2005 - 1995-2000	8.21225	6.46514	9.95936	-23.7583	CL
2001-2005 - 1995-2000	7.30907	5.75907	8.85908	-23.5417	CL
2001-2005 - 1995-2000	7.17049	5.64988	8.6911	-23.5083	CL
2001-2005 - 1995-2000	7.13587	5.62256	8.64917	-23.5	CL
2001-2005 - 1995-2000	6.4457	5.07421	7.8172	-23.3333	CL
2001-2005 - 1995-2000	6.20549	4.88143	7.52954	-23.275	CA
2001-2005 - 1995-2000	5.82986	4.57765	7.08207	-23.1833	CA
2001-2005 - 1995-2000	1.52438	0.73586	2.31289	-22.0333	CA
2001-2005 - 1995-2000	1.49734	0.709042	2.28564	-22.025	CA
2001-2005 - 1995-2000	1.44351	0.655556	2.23146	-22.0083	CA
2001-2005 - 1995-2000	1.41671	0.628888	2.20453	-22	CA
2001-2005 - 1995-2000	1.36335	0.575712	2.151	-21.9833	CA
2001-2005 - 1995-2000	1.36335	0.575712	2.151	-21.9833	CA
2001-2005 - 1995-2000	1.28393	0.496357	2.0715	-21.9583	CA
2001-2005 - 1995-2000	1.28393	0.496357	2.0715	-21.9583	CA
2001-2005 - 1995-2000	1.02452	0.235704	1.81334	-21.875	CA
2001-2005 - 1995-2000	0.999042	0.209991	1.78809	-21.8667	IN
2001-2005 - 1995-2000	0.579109	-0.216048	1.37427	-21.725	IN
2001-2005 - 1995-2000	0.118274	-0.686489	0.923036	-21.5583	IN
2001-2005 - 1995-2000	-0.0555899	-0.864047	0.752867	-21.4917	IN
2001-2005 - 1995-2000	-0.0980975	-0.90742	0.711225	-21.475	IN
2001-2005 - 1995-2000	-0.202671	-1.01402	0.608674	-21.4333	IN
2001-2005 - 1995-2000	-0.243819	-1.05591	0.568272	-21.4167	IN
2001-2005 - 1995-2000	-0.424127	-1.23905	0.390794	-21.3417	TO
2001-2005 - 1995-2000	-0.501695	-1.31756	0.314166	-21.3083	TO
2001-2005 - 1995-2000	-0.933542	-1.75003	-0.117056	-21.1083	TO
2001-2005 - 1995-2000	-1.03244	-1.84756	-0.217313	-21.0583	TO
2001-2005 - 1995-2000	-1.08052	-1.89471	-0.266318	-21.0333	TO
2001-2005 - 1995-2000	-1.09476	-1.90865	-0.280874	-21.0258	TO
2001-2005 - 1995-2000	-1.11206	-1.92555	-0.298573	-21.0167	TO
2001-2005 - 1995-2000	-1.11206	-1.92555	-0.298573	-21.0167	TO
2001-2005 - 1995-2000	-1.15862	-1.9709	-0.346334	-20.9917	TO
2001-2005 - 1995-2000	-1.20426	-2.01517	-0.39335	-20.9667	TO
2001-2005 - 1995-2000	-1.24899	-2.05836	-0.439625	-20.9417	TO
2001-2005 - 1995-2000	-1.30723	-2.11428	-0.500172	-20.9083	TO
2001-2005 - 1995-2000	-1.33574	-2.14153	-0.529954	-20.8917	TO
2001-2005 - 1995-2000	-2.20341	-2.90187	-1.50496	-20.175	TO
2001-2005 - 1995-2000	-2.26175	-2.94431	-1.57918	-20.0917	TO
2001-2005 - 1995-2000	-2.27764	-2.95547	-1.59981	-20.0667	TO
2001-2005 - 1995-2000	-2.2977	-2.96927	-1.62612	-20.0333	TO
2001-2005 - 1995-2000	-2.40033	-3.03295	-1.76771	-19.8083	TO
2001-2005 - 1995-2000	-2.40033	-3.03295	-1.76771	-19.8083	WH
2001-2005 - 1995-2000	-2.41333	-3.03971	-1.78695	-19.7667	WH
2001-2005 - 1995-2000	-2.41571	-3.04089	-1.79053	-19.7583	WH
2001-2005 - 1995-2000	-2.43726	-3.05044	-1.82409	-19.6667	WH
2001-2005 - 1995-2000	-2.31388	-2.94986	-1.67789	-18.85	WH
2001-2005 - 1995-2000	-2.30293	-2.94299	-1.66288	-18.825	WH
2001-2005 - 1995-2000	-2.29921	-2.94065	-1.65778	-18.8167	WH
2001-2005 - 1995-2000	-2.28008	-2.92862	-1.63153	-18.775	WH
2001-2005 - 1995-2000	-2.25598	-2.91341	-1.59855	-18.725	WH
2001-2005 - 1995-2000	-2.22203	-2.89178	-1.55228	-18.6583	PO
2001-2005 - 1995-2000	-2.20879	-2.88326	-1.53432	-18.6333	PO
2001-2005 - 1995-2000	-2.20879	-2.88326	-1.53432	-18.6333	PO
2001-2005 - 1995-2000	-2.20879	-2.88326	-1.53432	-18.6333	PO
2001-2005 - 1995-2000	-2.19982	-2.87746	-1.52217	-18.6167	PO
2001-2005 - 1995-2000	-2.18153	-2.86557	-1.49748	-18.5833	PO
2001-2005 - 1995-2000	-2.1339	-2.83406	-1.43373	-18.5	PO
2001-2005 - 1995-2000	-2.12406	-2.82746	-1.42067	-18.4833	PO
2001-2005 - 1995-2000	-2.11911	-2.82412	-1.4141	-18.475	PO
2001-2005 - 1995-2000	-2.09906	-2.8105	-1.38762	-18.4417	PO
2001-2005 - 1995-2000	-2.09399	-2.80703	-1.38094	-18.4333	PO
2001-2005 - 1995-2000	-2.08378	-2.80001	-1.36754	-18.4167	PO
2001-2005 - 1995-2000	-1.98806	-2.73222	-1.24389	-18.2667	SW
2001-2005 - 1995-2000	-1.68262	-2.49054	-0.874706	-17.8333	SW
2001-2005 - 1995-2000	-1.64557	-2.45857	-0.832572	-17.7833	SW
2001-2005 - 1995-2000	-1.45791	-2.28779	-0.628021	-17.5333	SW
2001-2005 - 1995-2000	-1.42017	-2.25168	-0.588671	-17.4833	SW
2001-2005 - 1995-2000	-1.26979	-2.10192	-0.437668	-17.2833	SW
2001-2005 - 1995-2000	-1.23249	-2.06336	-0.401626	-17.2333	SW
2001-2005 - 1995-2000	-1.0074	-1.81985	-0.194947	-16.925	SW
2001-2005 - 1995-2000	-0.966052	-1.77336	-0.158743	-16.8667	SW
2001-2005 - 1995-2000	-0.925186	-1.727	-0.123376	-16.8083	SW
2001-2005 - 1995-2000	-0.890562	-1.68744	-0.09368	-16.7583	SW
2001-2005 - 1995-2000	-0.862002	-1.65468	-0.0693287	-16.7167	SW
2001-2005 - 1995-2000	-0.772464	-1.55157	0.00664285	-16.5833	SW
2001-2005 - 1995-2000	-0.728775	-1.50139	0.0438431	-16.5167	SW
2001-2005 - 1995-2000	-0.643579	-1.40489	0.117736	-16.3833	SW
2001-2005 - 1995-2000	-0.541116	-1.2939	0.211666	-16.2167	SW
2001-2005 - 1995-2000	-0.47684	-1.22909	0.275407	-16.1083	SW
2001-2005 - 1995-2000	-0.442958	-1.19698	0.311068	-16.05	CB
2001-2005 - 1995-2000	-0.442958	-1.19698	0.311069	-16.05	CB
2001-2005 - 1995-2000	0.207272	-1.03745	1.45199	-14.7833	CB
2001-2005 - 1995-2000	0.215236	-1.04055	1.47102	-14.7667	CB
2001-2005 - 1995-2000	0.227177	-1.04533	1.49968	-14.7417	CB
2001-2005 - 1995-2000	0.258996	-1.05878	1.57677	-14.675	CB
2001-2005 - 1995-2000	0.270922	-1.06407	1.60592	-14.65	CB
2001-2005 - 1995-2000	0.270922	-1.06407	1.60592	-14.65	CB
2001-2005 - 1995-2000	0.294771	-1.07501	1.66455	-14.6	CB
2001-2005 - 1995-2000	0.318617	-1.0864	1.72363	-14.55	CB

## Sheet: Fig 1d + SF2c
Fig 1d + Supplementary Figure 2c. Comparison of predicted values of the number of fish species with the initial time interval 1995-2000 and 2006-2010.
contrast	Contrast between time intervals
change_richness	Change of reef fish species richnes
conf.low	95% confidence interval of model coefficient (lower bound)
conf.high	95% confidence interval of model coefficient (upper bound)
lat	Latitude of reef location
sector	Latitudinal sector in the GBR. Codes for latitudinal sectors are Cooktown-Lizard Island (CL), Cairns (CA), Innisfail (IN), Townsville (TO), Whitsunday (WH), Pompey (PO), Swain (SW) and Capricorn-Bunker (CB).
contrast	change_richness	conf.low	conf.high	lat	sector
2006-2010 - 1995-2000	1.82973	0.0989645	3.5605	-23.9083	CL
2006-2010 - 1995-2000	1.7954	0.103993	3.48681	-23.8583	CL
2006-2010 - 1995-2000	1.76107	0.108744	3.4134	-23.8083	CL
2006-2010 - 1995-2000	1.72674	0.113194	3.34028	-23.7583	CL
2006-2010 - 1995-2000	1.57795	0.128248	3.02765	-23.5417	CL
2006-2010 - 1995-2000	1.55506	0.129841	2.98027	-23.5083	CL
2006-2010 - 1995-2000	1.54933	0.130205	2.96846	-23.5	CL
2006-2010 - 1995-2000	1.43485	0.134254	2.73544	-23.3333	CL
2006-2010 - 1995-2000	1.39477	0.134036	2.6555	-23.275	CA
2006-2010 - 1995-2000	1.33178	0.13171	2.53185	-23.1833	CA
2006-2010 - 1995-2000	0.541271	-0.203645	1.28619	-22.0333	CA
2006-2010 - 1995-2000	0.535545	-0.208353	1.27944	-22.025	CA
2006-2010 - 1995-2000	0.524095	-0.217849	1.26604	-22.0083	CA
2006-2010 - 1995-2000	0.51837	-0.222633	1.25937	-22	CA
2006-2010 - 1995-2000	0.50692	-0.232276	1.24612	-21.9833	CA
2006-2010 - 1995-2000	0.50692	-0.232276	1.24612	-21.9833	CA
2006-2010 - 1995-2000	0.489747	-0.246919	1.22641	-21.9583	CA
2006-2010 - 1995-2000	0.489747	-0.246919	1.22641	-21.9583	CA
2006-2010 - 1995-2000	0.432521	-0.297141	1.16218	-21.875	CA
2006-2010 - 1995-2000	0.4268	-0.302272	1.15587	-21.8667	IN
2006-2010 - 1995-2000	0.329647	-0.39193	1.05122	-21.725	IN
2006-2010 - 1995-2000	0.215722	-0.501322	0.932765	-21.5583	IN
2006-2010 - 1995-2000	0.170319	-0.545583	0.886221	-21.4917	IN
2006-2010 - 1995-2000	0.158987	-0.556656	0.874629	-21.475	IN
2006-2010 - 1995-2000	0.130691	-0.584319	0.845701	-21.4333	IN
2006-2010 - 1995-2000	0.119388	-0.595369	0.834146	-21.4167	IN
2006-2010 - 1995-2000	0.0686453	-0.644914	0.782205	-21.3417	TO
2006-2010 - 1995-2000	0.0461625	-0.666799	0.759124	-21.3083	TO
2006-2010 - 1995-2000	-0.0876022	-0.795301	0.620097	-21.1083	TO
2006-2010 - 1995-2000	-0.120681	-0.826456	0.585094	-21.0583	TO
2006-2010 - 1995-2000	-0.137157	-0.84186	0.567546	-21.0333	TO
2006-2010 - 1995-2000	-0.142091	-0.846459	0.562276	-21.0258	TO
2006-2010 - 1995-2000	-0.148117	-0.852062	0.555829	-21.0167	TO
2006-2010 - 1995-2000	-0.148117	-0.852062	0.555829	-21.0167	TO
2006-2010 - 1995-2000	-0.164518	-0.867264	0.538229	-20.9917	TO
2006-2010 - 1995-2000	-0.180871	-0.882341	0.520599	-20.9667	TO
2006-2010 - 1995-2000	-0.197175	-0.897288	0.502939	-20.9417	TO
2006-2010 - 1995-2000	-0.218832	-0.917014	0.479351	-20.9083	TO
2006-2010 - 1995-2000	-0.229624	-0.926788	0.46754	-20.8917	TO
2006-2010 - 1995-2000	-0.660553	-1.29083	-0.0302782	-20.175	TO
2006-2010 - 1995-2000	-0.705065	-1.3267	-0.0834258	-20.0917	TO
2006-2010 - 1995-2000	-0.718134	-1.33726	-0.0990127	-20.0667	TO
2006-2010 - 1995-2000	-0.735349	-1.35118	-0.119516	-20.0333	TO
2006-2010 - 1995-2000	-0.844798	-1.44138	-0.248216	-19.8083	TO
2006-2010 - 1995-2000	-0.844798	-1.44138	-0.248216	-19.8083	WH
2006-2010 - 1995-2000	-0.863691	-1.45745	-0.269928	-19.7667	WH
2006-2010 - 1995-2000	-0.867415	-1.46065	-0.274182	-19.7583	WH
2006-2010 - 1995-2000	-0.907145	-1.49535	-0.318943	-19.6667	WH
2006-2010 - 1995-2000	-1.14452	-1.76273	-0.526308	-18.85	WH
2006-2010 - 1995-2000	-1.148	-1.7689	-0.527095	-18.825	WH
2006-2010 - 1995-2000	-1.1491	-1.77091	-0.527288	-18.8167	WH
2006-2010 - 1995-2000	-1.15419	-1.78063	-0.52775	-18.775	WH
2006-2010 - 1995-2000	-1.15936	-1.79152	-0.527211	-18.725	WH
2006-2010 - 1995-2000	-1.16465	-1.8046	-0.524689	-18.6583	PO
2006-2010 - 1995-2000	-1.16615	-1.80907	-0.523226	-18.6333	PO
2006-2010 - 1995-2000	-1.16615	-1.80907	-0.523226	-18.6333	PO
2006-2010 - 1995-2000	-1.16615	-1.80907	-0.523226	-18.6333	PO
2006-2010 - 1995-2000	-1.167	-1.8119	-0.522098	-18.6167	PO
2006-2010 - 1995-2000	-1.16835	-1.81722	-0.519478	-18.5833	PO
2006-2010 - 1995-2000	-1.16964	-1.82842	-0.510871	-18.5	PO
2006-2010 - 1995-2000	-1.16954	-1.83028	-0.508806	-18.4833	PO
2006-2010 - 1995-2000	-1.16945	-1.83116	-0.507733	-18.475	PO
2006-2010 - 1995-2000	-1.16876	-1.83437	-0.50316	-18.4417	PO
2006-2010 - 1995-2000	-1.16852	-1.83509	-0.501948	-18.4333	PO
2006-2010 - 1995-2000	-1.16793	-1.83642	-0.499444	-18.4167	PO
2006-2010 - 1995-2000	-1.15724	-1.84225	-0.472226	-18.2667	SW
2006-2010 - 1995-2000	-1.07149	-1.79185	-0.351128	-17.8333	SW
2006-2010 - 1995-2000	-1.05638	-1.77929	-0.333471	-17.7833	SW
2006-2010 - 1995-2000	-0.96489	-1.69528	-0.234495	-17.5333	SW
2006-2010 - 1995-2000	-0.943433	-1.67429	-0.212579	-17.4833	SW
2006-2010 - 1995-2000	-0.847286	-1.57686	-0.117709	-17.2833	SW
2006-2010 - 1995-2000	-0.82071	-1.54929	-0.0921339	-17.2333	SW
2006-2010 - 1995-2000	-0.635207	-1.35404	0.083623	-16.925	SW
2006-2010 - 1995-2000	-0.59606	-1.31284	0.120717	-16.8667	SW
2006-2010 - 1995-2000	-0.55567	-1.27051	0.159174	-16.8083	SW
2006-2010 - 1995-2000	-0.520076	-1.23343	0.193277	-16.7583	SW
2006-2010 - 1995-2000	-0.489741	-1.20202	0.222535	-16.7167	SW
2006-2010 - 1995-2000	-0.388665	-1.09897	0.321644	-16.5833	SW
2006-2010 - 1995-2000	-0.335917	-1.04639	0.374557	-16.5167	SW
2006-2010 - 1995-2000	-0.226222	-0.940182	0.487738	-16.3833	SW
2006-2010 - 1995-2000	-0.0817172	-0.807663	0.644229	-16.2167	SW
2006-2010 - 1995-2000	0.0162779	-0.723017	0.755573	-16.1083	SW
2006-2010 - 1995-2000	0.0702808	-0.678234	0.818795	-16.05	CB
2006-2010 - 1995-2000	0.0702808	-0.678234	0.818795	-16.05	CB
2006-2010 - 1995-2000	1.38622	0.0895411	2.68289	-14.7833	CB
2006-2010 - 1995-2000	1.40452	0.097358	2.71168	-14.7667	CB
2006-2010 - 1995-2000	1.43198	0.109004	2.75496	-14.7417	CB
2006-2010 - 1995-2000	1.50525	0.139612	2.87088	-14.675	CB
2006-2010 - 1995-2000	1.53273	0.150929	2.91453	-14.65	CB
2006-2010 - 1995-2000	1.53273	0.150929	2.91453	-14.65	CB
2006-2010 - 1995-2000	1.58771	0.173314	3.0021	-14.6	CB
2006-2010 - 1995-2000	1.64269	0.195381	3.08999	-14.55	CB

## Sheet: Fig 1e  + SF2d
Fig 1e. Comparison of predicted values of the number of fish species with the initial time interval 1995-2000 and 2011-2015.
contrast	Contrast between time intervals
change_richness	Change of reef fish species richnes
conf.low	95% confidence interval of model coefficient (lower bound)
conf.high	95% confidence interval of model coefficient (upper bound)
lat	Latitude of reef location
sector	Latitudinal sector in the GBR. Codes for latitudinal sectors are Cooktown-Lizard Island (CL), Cairns (CA), Innisfail (IN), Townsville (TO), Whitsunday (WH), Pompey (PO), Swain (SW) and Capricorn-Bunker (CB).
contrast	change_richness	conf.low	conf.high	lat	sector
2011-2015 - 1995-2000	-5.24852	-7.06902	-3.42802	-23.9083	CL
2011-2015 - 1995-2000	-5.11587	-6.89255	-3.33918	-23.8583	CL
2011-2015 - 1995-2000	-4.98323	-6.71642	-3.25003	-23.8083	CL
2011-2015 - 1995-2000	-4.85062	-6.54068	-3.16056	-23.7583	CL
2011-2015 - 1995-2000	-4.2772	-5.78537	-2.76902	-23.5417	CL
2011-2015 - 1995-2000	-4.18928	-5.67034	-2.70822	-23.5083	CL
2011-2015 - 1995-2000	-4.16732	-5.64164	-2.69299	-23.5	CL
2011-2015 - 1995-2000	-3.73001	-5.07352	-2.38649	-23.3333	CL
2011-2015 - 1995-2000	-3.57805	-4.87778	-2.27832	-23.275	CA
2011-2015 - 1995-2000	-3.34079	-4.57416	-2.10741	-23.1833	CA
2011-2015 - 1995-2000	-0.696695	-1.47983	0.0864422	-22.0333	CA
2011-2015 - 1995-2000	-0.68093	-1.46354	0.101683	-22.025	CA
2011-2015 - 1995-2000	-0.649593	-1.43124	0.132052	-22.0083	CA
2011-2015 - 1995-2000	-0.634022	-1.41522	0.14718	-22	CA
2011-2015 - 1995-2000	-0.603075	-1.38346	0.177315	-21.9833	CA
2011-2015 - 1995-2000	-0.603075	-1.38346	0.177315	-21.9833	CA
2011-2015 - 1995-2000	-0.557147	-1.3365	0.22221	-21.9583	CA
2011-2015 - 1995-2000	-0.557147	-1.3365	0.22221	-21.9583	CA
2011-2015 - 1995-2000	-0.408403	-1.18574	0.36893	-21.875	CA
2011-2015 - 1995-2000	-0.393902	-1.17114	0.383335	-21.8667	IN
2011-2015 - 1995-2000	-0.158074	-0.935901	0.619754	-21.725	IN
2011-2015 - 1995-2000	0.0926927	-0.688902	0.874288	-21.5583	IN
2011-2015 - 1995-2000	0.184643	-0.598636	0.967921	-21.4917	IN
2011-2015 - 1995-2000	0.206869	-0.576807	0.990544	-21.475	IN
2011-2015 - 1995-2000	0.261091	-0.523504	1.04569	-21.4333	IN
2011-2015 - 1995-2000	0.282241	-0.502687	1.06717	-21.4167	IN
2011-2015 - 1995-2000	0.373585	-0.412509	1.15968	-21.3417	TO
2011-2015 - 1995-2000	0.412166	-0.374242	1.19857	-21.3083	TO
2011-2015 - 1995-2000	0.617538	-0.167269	1.40234	-21.1083	TO
2011-2015 - 1995-2000	0.661891	-0.121432	1.44522	-21.0583	TO
2011-2015 - 1995-2000	0.683022	-0.0993817	1.46543	-21.0333	TO
2011-2015 - 1995-2000	0.689226	-0.0928788	1.47133	-21.0258	TO
2011-2015 - 1995-2000	0.696723	-0.0850008	1.47845	-21.0167	TO
2011-2015 - 1995-2000	0.696723	-0.0850008	1.47845	-21.0167	TO
2011-2015 - 1995-2000	0.716696	-0.0639061	1.4973	-20.9917	TO
2011-2015 - 1995-2000	0.735979	-0.0433799	1.51534	-20.9667	TO
2011-2015 - 1995-2000	0.754575	-0.0234193	1.53257	-20.9417	TO
2011-2015 - 1995-2000	0.778311	0.00232306	1.5543	-20.9083	TO
2011-2015 - 1995-2000	0.789729	0.0148234	1.56464	-20.8917	TO
2011-2015 - 1995-2000	1.02568	0.331322	1.72005	-20.175	TO
2011-2015 - 1995-2000	1.02473	0.341043	1.70842	-20.0917	TO
2011-2015 - 1995-2000	1.02346	0.342874	1.70404	-20.0667	TO
2011-2015 - 1995-2000	1.02107	0.344537	1.69761	-20.0333	TO
2011-2015 - 1995-2000	0.985884	0.332716	1.63905	-19.8083	TO
2011-2015 - 1995-2000	0.985884	0.332716	1.63905	-19.8083	WH
2011-2015 - 1995-2000	0.976024	0.32618	1.62587	-19.7667	WH
2011-2015 - 1995-2000	0.973937	0.324713	1.62316	-19.7583	WH
2011-2015 - 1995-2000	0.948578	0.305103	1.59205	-19.6667	WH
2011-2015 - 1995-2000	0.597429	-0.0916395	1.2865	-18.85	WH
2011-2015 - 1995-2000	0.585131	-0.107495	1.27776	-18.825	WH
2011-2015 - 1995-2000	0.581035	-0.11279	1.27486	-18.8167	WH
2011-2015 - 1995-2000	0.560599	-0.139305	1.2605	-18.775	WH
2011-2015 - 1995-2000	0.536212	-0.171136	1.24356	-18.725	WH
2011-2015 - 1995-2000	0.504042	-0.213381	1.22147	-18.6583	PO
2011-2015 - 1995-2000	0.492109	-0.22911	1.21333	-18.6333	PO
2011-2015 - 1995-2000	0.492109	-0.22911	1.21333	-18.6333	PO
2011-2015 - 1995-2000	0.492109	-0.22911	1.21333	-18.6333	PO
2011-2015 - 1995-2000	0.484201	-0.23955	1.20795	-18.6167	PO
2011-2015 - 1995-2000	0.468505	-0.260296	1.19731	-18.5833	PO
2011-2015 - 1995-2000	0.430079	-0.311196	1.17135	-18.5	PO
2011-2015 - 1995-2000	0.42255	-0.321179	1.16628	-18.4833	PO
2011-2015 - 1995-2000	0.418807	-0.326141	1.16375	-18.475	PO
2011-2015 - 1995-2000	0.403982	-0.345796	1.15376	-18.4417	PO
2011-2015 - 1995-2000	0.400313	-0.350659	1.15129	-18.4333	PO
2011-2015 - 1995-2000	0.393024	-0.360318	1.14637	-18.4167	PO
2011-2015 - 1995-2000	0.330478	-0.442924	1.10388	-18.2667	SW
2011-2015 - 1995-2000	0.188387	-0.624288	1.00106	-17.8333	SW
2011-2015 - 1995-2000	0.176424	-0.638574	0.991422	-17.7833	SW
2011-2015 - 1995-2000	0.13276	-0.686349	0.951869	-17.5333	SW
2011-2015 - 1995-2000	0.127446	-0.691008	0.9459	-17.4833	SW
2011-2015 - 1995-2000	0.118341	-0.693018	0.9297	-17.2833	SW
2011-2015 - 1995-2000	0.119188	-0.689403	0.927779	-17.2333	SW
2011-2015 - 1995-2000	0.152931	-0.633068	0.938929	-16.925	SW
2011-2015 - 1995-2000	0.164921	-0.616387	0.946228	-16.8667	SW
2011-2015 - 1995-2000	0.178714	-0.598029	0.955456	-16.8083	SW
2011-2015 - 1995-2000	0.191968	-0.581062	0.964999	-16.7583	SW
2011-2015 - 1995-2000	0.204019	-0.566125	0.974164	-16.7167	SW
2011-2015 - 1995-2000	0.248633	-0.514229	1.01149	-16.5833	SW
2011-2015 - 1995-2000	0.274329	-0.486444	1.0351	-16.5167	SW
2011-2015 - 1995-2000	0.332262	-0.42869	1.09321	-16.3833	SW
2011-2015 - 1995-2000	0.416346	-0.355501	1.18819	-16.2167	SW
2011-2015 - 1995-2000	0.477511	-0.309231	1.26425	-16.1083	SW
2011-2015 - 1995-2000	0.512442	-0.285169	1.31005	-16.05	CB
2011-2015 - 1995-2000	0.512442	-0.285169	1.31005	-16.05	CB
2011-2015 - 1995-2000	1.50325	0.011265	2.99523	-14.7833	CB
2011-2015 - 1995-2000	1.51789	0.0127642	3.02301	-14.7667	CB
2011-2015 - 1995-2000	1.53986	0.0149304	3.06479	-14.7417	CB
2011-2015 - 1995-2000	1.59852	0.0202355	3.1768	-14.675	CB
2011-2015 - 1995-2000	1.62053	0.022055	3.219	-14.65	CB
2011-2015 - 1995-2000	1.62053	0.0220552	3.219	-14.65	CB
2011-2015 - 1995-2000	1.66456	0.0254291	3.30369	-14.6	CB
2011-2015 - 1995-2000	1.7086	0.0284656	3.38873	-14.55	CB

## Sheet: Fig 1f  + SF2e
Fig 1f + Supplementary Figure 2e. Comparison of predicted values of the number of fish species with the initial time interval 1995-2000 and 2016-2022.
contrast	Contrast between time intervals
change_richness	Change of reef fish species richnes
conf.low	95% confidence interval of model coefficient (lower bound)
conf.high	95% confidence interval of model coefficient (upper bound)
lat	Latitude of reef location
sector	Latitudinal sector in the GBR. Codes for latitudinal sectors are Cooktown-Lizard Island (CL), Cairns (CA), Innisfail (IN), Townsville (TO), Whitsunday (WH), Pompey (PO), Swain (SW) and Capricorn-Bunker (CB).
contrast	change_richness	conf.low	conf.high	lat	sector
2016-2022 - 1995-2000	3.69828	2.41721	4.97936	-23.9083	CL
2016-2022 - 1995-2000	3.65411	2.39412	4.9141	-23.8583	CL
2016-2022 - 1995-2000	3.60993	2.37091	4.84896	-23.8083	CL
2016-2022 - 1995-2000	3.56576	2.3476	4.78392	-23.7583	CL
2016-2022 - 1995-2000	3.37441	2.24516	4.50366	-23.5417	CL
2016-2022 - 1995-2000	3.34499	2.22918	4.46081	-23.5083	CL
2016-2022 - 1995-2000	3.33764	2.22517	4.4501	-23.5	CL
2016-2022 - 1995-2000	3.19066	2.14414	4.23718	-23.3333	CL
2016-2022 - 1995-2000	3.13929	2.11535	4.16322	-23.275	CA
2016-2022 - 1995-2000	3.05864	2.0696	4.04767	-23.1833	CA
2016-2022 - 1995-2000	2.06609	1.43198	2.70021	-22.0333	CA
2016-2022 - 1995-2000	2.0591	1.4269	2.6913	-22.025	CA
2016-2022 - 1995-2000	2.04512	1.41672	2.67351	-22.0083	CA
2016-2022 - 1995-2000	2.03813	1.41162	2.66464	-22	CA
2016-2022 - 1995-2000	2.02418	1.40141	2.64694	-21.9833	CA
2016-2022 - 1995-2000	2.02418	1.40141	2.64694	-21.9833	CA
2016-2022 - 1995-2000	2.00327	1.38604	2.62049	-21.9583	CA
2016-2022 - 1995-2000	2.00327	1.38604	2.62049	-21.9583	CA
2016-2022 - 1995-2000	1.93383	1.33446	2.5332	-21.875	CA
2016-2022 - 1995-2000	1.9269	1.32927	2.52454	-21.8667	IN
2016-2022 - 1995-2000	1.80985	1.24029	2.37941	-21.725	IN
2016-2022 - 1995-2000	1.6737	1.13395	2.21345	-21.5583	IN
2016-2022 - 1995-2000	1.61974	1.091	2.14847	-21.4917	IN
2016-2022 - 1995-2000	1.60629	1.08023	2.13235	-21.475	IN
2016-2022 - 1995-2000	1.57275	1.05326	2.09224	-21.4333	IN
2016-2022 - 1995-2000	1.55937	1.04246	2.07629	-21.4167	IN
2016-2022 - 1995-2000	1.49938	0.993703	2.00506	-21.3417	TO
2016-2022 - 1995-2000	1.47284	0.971979	1.97369	-21.3083	TO
2016-2022 - 1995-2000	1.31516	0.84108	1.78923	-21.1083	TO
2016-2022 - 1995-2000	1.27616	0.808249	1.74407	-21.0583	TO
2016-2022 - 1995-2000	1.25673	0.791825	1.72163	-21.0333	TO
2016-2022 - 1995-2000	1.2509	0.786896	1.71491	-21.0258	TO
2016-2022 - 1995-2000	1.24379	0.780872	1.70672	-21.0167	TO
2016-2022 - 1995-2000	1.24379	0.780872	1.70672	-21.0167	TO
2016-2022 - 1995-2000	1.22443	0.764438	1.68443	-20.9917	TO
2016-2022 - 1995-2000	1.20511	0.748001	1.66222	-20.9667	TO
2016-2022 - 1995-2000	1.18584	0.731558	1.64011	-20.9417	TO
2016-2022 - 1995-2000	1.1602	0.70963	1.61077	-20.9083	TO
2016-2022 - 1995-2000	1.14741	0.698663	1.59615	-20.8917	TO
2016-2022 - 1995-2000	0.614042	0.224508	1.00358	-20.175	TO
2016-2022 - 1995-2000	0.553981	0.168782	0.93918	-20.0917	TO
2016-2022 - 1995-2000	0.536036	0.152027	0.920045	-20.0667	TO
2016-2022 - 1995-2000	0.512161	0.129657	0.894665	-20.0333	TO
2016-2022 - 1995-2000	0.352488	-0.0223105	0.727286	-19.8083	TO
2016-2022 - 1995-2000	0.352488	-0.0223105	0.727286	-19.8083	WH
2016-2022 - 1995-2000	0.32319	-0.0506623	0.697041	-19.7667	WH
2016-2022 - 1995-2000	0.31734	-0.0563387	0.691018	-19.7583	WH
2016-2022 - 1995-2000	0.253199	-0.118994	0.625392	-19.6667	WH
2016-2022 - 1995-2000	-0.304418	-0.692688	0.0838526	-18.85	WH
2016-2022 - 1995-2000	-0.321184	-0.710599	0.0682305	-18.825	WH
2016-2022 - 1995-2000	-0.32677	-0.716577	0.0630357	-18.8167	WH
2016-2022 - 1995-2000	-0.354679	-0.746463	0.0371048	-18.775	WH
2016-2022 - 1995-2000	-0.388124	-0.782366	0.00611656	-18.725	WH
2016-2022 - 1995-2000	-0.432647	-0.830286	-0.0350092	-18.6583	PO
2016-2022 - 1995-2000	-0.449324	-0.848273	-0.050375	-18.6333	PO
2016-2022 - 1995-2000	-0.449324	-0.848273	-0.050375	-18.6333	PO
2016-2022 - 1995-2000	-0.449324	-0.848273	-0.050375	-18.6333	PO
2016-2022 - 1995-2000	-0.460436	-0.860265	-0.0606073	-18.6167	PO
2016-2022 - 1995-2000	-0.482647	-0.884258	-0.0810374	-18.5833	PO
2016-2022 - 1995-2000	-0.538105	-0.94428	-0.131931	-18.5	PO
2016-2022 - 1995-2000	-0.549186	-0.956288	-0.142083	-18.4833	PO
2016-2022 - 1995-2000	-0.554725	-0.962293	-0.147156	-18.475	PO
2016-2022 - 1995-2000	-0.576872	-0.986319	-0.167424	-18.4417	PO
2016-2022 - 1995-2000	-0.582406	-0.992323	-0.172489	-18.4333	PO
2016-2022 - 1995-2000	-0.593473	-1.00434	-0.182606	-18.4167	PO
2016-2022 - 1995-2000	-0.692947	-1.11253	-0.273365	-18.2667	SW
2016-2022 - 1995-2000	-0.979459	-1.42599	-0.532924	-17.8333	SW
2016-2022 - 1995-2000	-1.01248	-1.46233	-0.562634	-17.7833	SW
2016-2022 - 1995-2000	-1.17763	-1.64502	-0.710229	-17.5333	SW
2016-2022 - 1995-2000	-1.21068	-1.68183	-0.739522	-17.4833	SW
2016-2022 - 1995-2000	-1.34299	-1.83029	-0.855702	-17.2833	SW
2016-2022 - 1995-2000	-1.37611	-1.86777	-0.884452	-17.2333	SW
2016-2022 - 1995-2000	-1.58077	-2.1032	-1.05833	-16.925	SW
2016-2022 - 1995-2000	-1.61958	-2.14872	-1.09044	-16.8667	SW
2016-2022 - 1995-2000	-1.65843	-2.19459	-1.12226	-16.8083	SW
2016-2022 - 1995-2000	-1.69176	-2.23422	-1.1493	-16.7583	SW
2016-2022 - 1995-2000	-1.71955	-2.26745	-1.17164	-16.7167	SW
2016-2022 - 1995-2000	-1.80861	-2.37523	-1.24199	-16.5833	SW
2016-2022 - 1995-2000	-1.85321	-2.42997	-1.27646	-16.5167	SW
2016-2022 - 1995-2000	-1.94256	-2.54123	-1.34389	-16.3833	SW
2016-2022 - 1995-2000	-2.0545	-2.6838	-1.42521	-16.2167	SW
2016-2022 - 1995-2000	-2.12741	-2.7786	-1.47623	-16.1083	SW
2016-2022 - 1995-2000	-2.16672	-2.83035	-1.50309	-16.05	CB
2016-2022 - 1995-2000	-2.16672	-2.83035	-1.50309	-16.05	CB
2016-2022 - 1995-2000	-3.02558	-4.05883	-1.99232	-14.7833	CB
2016-2022 - 1995-2000	-3.03692	-4.07601	-1.99782	-14.7667	CB
2016-2022 - 1995-2000	-3.05392	-4.10181	-2.00604	-14.7417	CB
2016-2022 - 1995-2000	-3.09928	-4.17078	-2.02777	-14.675	CB
2016-2022 - 1995-2000	-3.11629	-4.19671	-2.03586	-14.65	CB
2016-2022 - 1995-2000	-3.11629	-4.19671	-2.03586	-14.65	CB
2016-2022 - 1995-2000	-3.1503	-4.24866	-2.05194	-14.6	CB
2016-2022 - 1995-2000	-3.18432	-4.30074	-2.0679	-14.55	CB

## Sheet: Fig 2a,c + SF4a,c 
Figure 2a,c and Supplementary Figure 4a,c. Reef fish year-to-year and reference-year dissimilarity (β diversity) in the GBR.
sector	Latitudinal sector in the GBR. Codes for latitudinal sectors are Cooktown-Lizard Island (CL), Cairns (CA), Innisfail (IN), Townsville (TO), Whitsunday (WH), Pompey (PO), Swain (SW) and Capricorn-Bunker (CB).
year	Year of survey
succ.beta	Year-to year reef fish species dissimilarity
subs.beta	Reference-year reef fish species dissimilarity
sector	year	succ.beta	subs.beta
WH	1995	NA	NA
WH	1996	0.282663	0.282663
WH	1997	0.269465	0.254166
WH	1998	0.275171	0.384733
WH	1999	0.284383	0.355011
WH	2000	0.292132	0.320124
WH	2001	0.282629	0.290081
WH	2002	0.209783	0.358475
WH	2003	0.224042	0.27809
WH	2004	0.191682	0.282564
WH	2005	0.238319	0.30685
WH	2007	0.283836	0.33896
WH	2009	0.306415	0.336749
WH	2011	0.272958	0.317535
WH	2013	0.294884	0.340898
WH	2015	0.286671	0.372887
WH	2017	0.266595	0.357763
WH	2019	0.326721	0.41536
WH	2021	0.218482	0.355496
WH	2022	0.272983	0.424825
WH	1995	NA	NA
WH	1996	0.277128	0.277128
WH	1997	0.241825	0.208022
WH	1998	0.300322	0.282945
WH	1999	0.315454	0.345471
WH	2000	0.31009	0.290218
WH	2001	0.204109	0.256785
WH	2002	0.172192	0.249793
WH	2003	0.181887	0.291561
WH	2004	0.253208	0.396255
WH	2005	0.266668	0.229057
WH	2007	0.244284	0.275954
WH	2009	0.304041	0.341255
WH	2011	0.24694	0.369656
WH	2013	0.203203	0.284723
WH	2015	0.205127	0.280935
WH	2017	0.291112	0.337056
WH	2019	0.33102	0.341423
WH	2021	0.233253	0.340473
WH	2022	0.294981	0.455901
WH	1995	NA	NA
WH	1996	0.264662	0.264662
WH	1997	0.288605	0.298872
WH	1998	0.262784	0.29752
WH	1999	0.298237	0.400714
WH	2000	0.218623	0.344761
WH	2001	0.263744	0.265313
WH	2002	0.204045	0.324186
WH	2003	0.24303	0.296667
WH	2004	0.275223	0.391709
WH	2005	0.263888	0.311046
WH	2007	0.32076	0.384025
WH	2009	0.346659	0.367276
WH	2011	0.224633	0.398055
WH	2013	0.247428	0.334911
WH	2015	0.264248	0.36203
WH	2017	0.337165	0.287032
WH	2019	0.395282	0.456329
WH	2021	0.330572	0.357209
WH	2022	0.273854	0.344915
WH	1995	NA	NA
WH	1996	0.217271	0.217271
WH	1997	0.26035	0.288795
WH	1998	0.2674	0.231977
WH	1999	0.257564	0.336179
WH	2000	0.306404	0.268589
WH	2001	0.31661	0.34088
WH	2002	0.218043	0.281722
WH	2003	0.17763	0.289956
WH	2004	0.236324	0.267246
WH	2005	0.253046	0.225596
WH	2007	0.256855	0.333173
WH	2009	0.285049	0.313698
WH	2011	0.328515	0.330241
WH	2013	0.248382	0.312313
WH	2015	0.269557	0.281286
WH	2017	0.331582	0.316209
WH	2019	0.418901	0.460818
WH	2021	0.324788	0.381752
WH	2022	0.211502	0.390493
WH	1995	NA	NA
WH	1996	0.251024	0.251024
WH	1997	0.300155	0.216828
WH	1998	0.284087	0.351541
WH	1999	0.307449	0.247332
WH	2000	0.185234	0.245484
WH	2001	0.203337	0.249764
WH	2002	0.185362	0.28518
WH	2003	0.231592	0.304906
WH	2004	0.19978	0.237724
WH	2005	0.232872	0.228899
WH	2007	0.258865	0.299367
WH	2009	0.21332	0.284187
WH	2011	0.272232	0.304386
WH	2013	0.249599	0.248783
WH	2015	0.238721	0.294304
WH	2017	0.316972	0.301663
WH	2019	0.291389	0.372988
WH	2021	0.259801	0.422041
WH	2022	0.322404	0.363842
WH	1995	NA	NA
WH	1996	0.220502	0.220502
WH	1997	0.283422	0.233934
WH	1998	0.241327	0.239268
WH	1999	0.244219	0.275807
WH	2000	0.216721	0.226811
WH	2001	0.224661	0.26987
WH	2002	0.164083	0.249572
WH	2003	0.234352	0.243232
WH	2004	0.235787	0.300522
WH	2005	0.264662	0.264987
WH	2007	0.27011	0.375053
WH	2009	0.188024	0.369969
WH	2011	0.285878	0.285771
WH	2013	0.212937	0.207023
WH	2015	0.223188	0.260128
WH	2017	0.275269	0.307541
WH	2019	0.298505	0.374648
WH	2021	0.292537	0.31778
WH	2022	0.259264	0.371459
WH	1995	NA	NA
WH	1996	0.288812	0.288812
WH	1998	0.376552	0.245671
WH	1999	0.32626	0.303643
WH	2000	0.255019	0.213777
WH	2001	0.189649	0.198419
WH	2002	0.196941	0.21539
WH	2003	0.256169	0.275545
WH	2004	0.228802	0.268642
WH	2005	0.19111	0.313312
WH	2007	0.238644	0.311889
WH	2009	0.250398	0.321411
WH	2009	0.250398	0.321411
WH	2011	0.258379	0.217628
WH	2013	0.273024	0.326291
WH	2015	0.372456	0.312809
WH	2017	0.414503	0.331432
WH	2021	0.272376	0.308131
WH	1995	NA	NA
WH	1996	0.299656	0.299656
WH	1998	0.271964	0.278114
WH	1999	0.291487	0.277808
WH	2000	0.272319	0.234886
WH	2001	0.1868	0.187925
WH	2002	0.231097	0.260692
WH	2003	0.263802	0.288703
WH	2004	0.209869	0.25197
WH	2005	0.24869	0.315049
WH	2007	0.230081	0.394107
WH	2009	0.310639	0.340004
WH	2009	0.310639	0.340004
WH	2011	0.290157	0.274922
WH	2013	0.252281	0.329085
WH	2015	0.212998	0.33504
WH	2017	0.295502	0.415439
WH	2021	0.314147	0.341689
WH	1995	NA	NA
WH	1996	0.240117	0.240117
WH	1998	0.327338	0.272069
WH	1999	0.225736	0.258276
WH	2000	0.223178	0.264775
WH	2001	0.263596	0.34151
WH	2002	0.245551	0.324093
WH	2003	0.320606	0.288573
WH	2004	0.230582	0.320849
WH	2005	0.283143	0.336842
WH	2007	0.238695	0.348129
WH	2009	0.254349	0.303799
WH	2009	0.254349	0.303799
WH	2011	0.259752	0.252191
WH	2013	0.294683	0.321585
WH	2015	0.270545	0.266611
WH	2017	0.327597	0.397109
WH	2021	0.236716	0.409078
PO	2008	0.228714	0.228714
PO	2010	0.270587	0.276179
PO	2012	0.225945	0.292028
PO	2014	0.220459	0.314551
PO	2016	0.29523	0.378955
PO	2018	0.285497	0.348457
PO	2008	0.280809	0.280809
PO	2010	0.209771	0.229312
PO	2012	0.210642	0.31001
PO	2014	0.318191	0.35728
PO	2016	0.23026	0.384363
PO	2018	0.350008	0.431051
PO	2008	0.226835	0.226835
PO	2010	0.2627	0.37147
PO	2012	0.302995	0.245245
PO	2014	0.184761	0.270946
PO	2016	0.254144	0.332136
PO	2018	0.273856	0.340808
PO	2008	0.257467	0.257467
PO	2010	0.284548	0.310585
PO	2012	0.203172	0.346884
PO	2014	0.272384	0.426815
PO	2016	0.225917	0.397257
PO	2018	0.289269	0.361529
PO	2020	0.269755	0.297635
PO	2008	0.281211	0.281211
PO	2010	0.246842	0.373884
PO	2012	0.20259	0.369231
PO	2014	0.211343	0.435655
PO	2016	0.240229	0.413172
PO	2018	0.301755	0.304534
PO	2020	0.332893	0.350318
PO	2008	0.328587	0.328587
PO	2010	0.21882	0.366806
PO	2012	0.180117	0.369955
PO	2014	0.185481	0.411393
PO	2016	0.280452	0.362539
PO	2018	0.314974	0.320962
PO	2020	0.215498	0.239384
PO	2008	0.239913	0.239913
PO	2010	0.202637	0.312007
PO	2010	0.202637	0.312007
PO	2012	0.226643	0.335896
PO	2014	0.281696	0.422449
PO	2016	0.340911	0.567764
PO	2018	0.301576	0.462362
PO	2020	0.202999	0.490515
PO	2022	0.285227	0.494522
PO	2008	0.255135	0.255135
PO	2010	0.289692	0.368602
PO	2010	0.289692	0.368602
PO	2012	0.224608	0.35691
PO	2014	0.275855	0.454094
PO	2016	0.32445	0.469655
PO	2018	0.262439	0.553133
PO	2020	0.182883	0.519598
PO	2022	0.235351	0.465573
PO	2008	0.189332	0.189332
PO	2010	0.302268	0.242267
PO	2010	0.302268	0.242267
PO	2012	0.252029	0.284116
PO	2014	0.243802	0.31294
PO	2016	0.276245	0.352745
PO	2018	0.257452	0.334922
PO	2020	0.190606	0.384306
PO	2022	0.230728	0.345119
PO	2008	0.213812	0.213812
PO	2010	0.261843	0.21136
PO	2012	0.232519	0.218939
PO	2014	0.281633	0.325806
PO	2016	0.386089	0.347915
PO	2018	0.370569	0.380482
PO	2008	0.176183	0.176183
PO	2010	0.241541	0.225151
PO	2012	0.235499	0.2283
PO	2014	0.241346	0.205245
PO	2016	0.319661	0.273065
PO	2018	0.354426	0.364608
PO	2008	0.258439	0.258439
PO	2010	0.229279	0.300419
PO	2012	0.237661	0.239986
PO	2014	0.229312	0.314595
PO	2016	0.344548	0.320075
PO	2018	0.240649	0.379455
PO	2008	0.239292	0.239292
PO	2010	0.22784	0.222068
PO	2010	0.22784	0.222068
PO	2012	0.19521	0.264642
PO	2014	0.169427	0.278315
PO	2016	0.282756	0.293937
PO	2018	0.269683	0.367322
PO	2020	0.206114	0.404277
PO	2008	0.214489	0.214489
PO	2010	0.200154	0.241303
PO	2010	0.200154	0.241303
PO	2012	0.264809	0.265688
PO	2014	0.212322	0.295346
PO	2016	0.221943	0.329802
PO	2018	0.265169	0.364986
PO	2020	0.19553	0.331631
PO	2008	0.204749	0.204749
PO	2010	0.288444	0.300411
PO	2010	0.288444	0.300411
PO	2012	0.151626	0.323079
PO	2014	0.180251	0.396707
PO	2016	0.255391	0.348864
PO	2018	0.278515	0.391583
PO	2020	0.181608	0.364873
PO	2008	0.186539	0.186539
PO	2010	0.22284	0.184015
PO	2012	0.224853	0.201539
PO	2014	0.210931	0.270896
PO	2016	0.24679	0.249874
PO	2018	0.266964	0.268966
PO	2020	0.238608	0.300096
PO	2022	0.255987	0.234755
PO	2008	0.276106	0.276106
PO	2010	0.213299	0.157796
PO	2012	0.225599	0.278815
PO	2014	0.195247	0.284534
PO	2016	0.225665	0.311449
PO	2018	0.319486	0.2759
PO	2020	0.214059	0.291781
PO	2022	0.21925	0.293116
PO	2008	0.225559	0.225559
PO	2010	0.231514	0.213779
PO	2012	0.214189	0.212167
PO	2014	0.224514	0.278543
PO	2016	0.251514	0.300931
PO	2018	0.275111	0.311609
PO	2020	0.222855	0.297035
PO	2022	0.239962	0.26104
PO	2008	0.243008	0.243008
PO	2010	0.202331	0.217157
PO	2012	0.230577	0.214866
PO	2014	0.189394	0.264151
PO	2018	0.329503	0.316185
PO	2020	0.237396	0.261409
PO	2022	0.306453	0.286657
PO	2008	0.233279	0.233279
PO	2010	0.214662	0.276856
PO	2012	0.246614	0.247645
PO	2014	0.273154	0.309472
PO	2016	0.217084	0.235232
PO	2018	0.291426	0.359128
PO	2020	0.290193	0.311316
PO	2022	0.296841	0.246367
PO	2008	0.208263	0.208263
PO	2010	0.270426	0.282616
PO	2012	0.282834	0.216231
PO	2014	0.19161	0.276871
PO	2016	0.275858	0.274544
PO	2018	0.231529	0.253106
PO	2020	0.263396	0.335224
PO	2022	0.323635	0.260307
SW	2008	0.259251	0.259251
SW	2010	0.350638	0.311581
SW	2012	0.219686	0.304722
SW	2014	0.274123	0.311778
SW	2016	0.239004	0.334941
SW	2020	0.379034	0.417178
SW	2008	0.212602	0.212602
SW	2010	0.323976	0.361763
SW	2012	0.23668	0.325351
SW	2014	0.339425	0.30886
SW	2016	0.354257	0.419813
SW	2020	0.342547	0.339118
SW	2008	0.304885	0.304885
SW	2010	0.268309	0.266084
SW	2012	0.282574	0.279983
SW	2014	0.263678	0.317908
SW	2016	0.23263	0.292676
SW	2020	0.300396	0.418732
SW	2008	0.228371	0.228371
SW	2010	0.253742	0.22617
SW	2012	0.291753	0.243092
SW	2014	0.274036	0.32586
SW	2016	0.258764	0.285856
SW	2020	0.280628	0.287994
SW	2008	0.210294	0.210294
SW	2010	0.32724	0.306728
SW	2012	0.267774	0.28601
SW	2014	0.249063	0.238079
SW	2016	0.291164	0.277984
SW	2020	0.338344	0.354879
SW	2008	0.268609	0.268609
SW	2010	0.260991	0.21883
SW	2012	0.234416	0.238239
SW	2014	0.252111	0.280737
SW	2016	0.277051	0.265953
SW	2020	0.310245	0.36997
SW	2008	0.272887	0.272887
SW	2010	0.269512	0.327224
SW	2012	0.274478	0.328662
SW	2014	0.296582	0.317288
SW	2016	0.301243	0.353742
SW	2018	0.306554	0.333944
SW	2008	0.242585	0.242585
SW	2010	0.242752	0.24984
SW	2012	0.286513	0.351667
SW	2014	0.294664	0.30849
SW	2016	0.281409	0.337341
SW	2018	0.297585	0.358241
SW	2008	0.265229	0.265229
SW	2010	0.256067	0.28822
SW	2012	0.245855	0.264597
SW	2014	0.254978	0.272974
SW	2016	0.220183	0.335871
SW	2018	0.274347	0.35409
SW	2008	0.267152	0.267152
SW	2010	0.340945	0.312203
SW	2012	0.267318	0.276473
SW	2014	0.265206	0.293005
SW	2016	0.310337	0.360477
SW	2018	0.414421	0.316139
SW	2008	0.239405	0.239405
SW	2010	0.255217	0.223465
SW	2012	0.333565	0.35222
SW	2014	0.290567	0.339016
SW	2016	0.36052	0.362539
SW	2018	0.373067	0.397453
SW	2008	0.236071	0.236071
SW	2010	0.295309	0.261742
SW	2012	0.30071	0.298382
SW	2014	0.307797	0.270077
SW	2016	0.256337	0.298972
SW	2018	0.298865	0.30464
SW	1995	NA	NA
SW	1996	0.190054	0.190054
SW	1997	0.17153	0.189943
SW	1998	0.213801	0.263887
SW	1999	0.278496	0.325534
SW	2000	0.275243	0.309328
SW	2001	0.201872	0.268614
SW	2002	0.180934	0.301228
SW	2003	0.232699	0.298441
SW	2004	0.214128	0.276587
SW	2005	0.211428	0.264197
SW	2007	0.204621	0.292751
SW	2009	0.223743	0.308496
SW	2011	0.495661	0.389321
SW	2013	0.205809	0.434575
SW	2015	0.224805	0.393518
SW	2017	0.162349	0.389377
SW	2019	0.237447	0.348833
SW	2021	0.27913	0.304483
SW	2022	0.26666	0.352406
SW	1995	NA	NA
SW	1996	0.234957	0.234957
SW	1997	0.162004	0.205933
SW	1998	0.210002	0.27643
SW	1999	0.189919	0.295236
SW	2000	0.216399	0.263257
SW	2001	0.231065	0.245293
SW	2002	0.242767	0.282514
SW	2003	0.323888	0.346139
SW	2004	0.243468	0.293977
SW	2005	0.229555	0.263879
SW	2007	0.268279	0.355374
SW	2009	0.25086	0.294369
SW	2011	0.409196	0.388604
SW	2013	0.257035	0.454574
SW	2015	0.258911	0.419406
SW	2017	0.302312	0.461114
SW	2019	0.303785	0.371747
SW	2021	0.246433	0.354221
SW	2022	0.281327	0.341098
SW	1995	NA	NA
SW	1996	0.250853	0.250853
SW	1997	0.265581	0.175785
SW	1998	0.213291	0.263093
SW	1999	0.252959	0.287981
SW	2000	0.260994	0.233732
SW	2001	0.240775	0.256551
SW	2002	0.274097	0.263478
SW	2003	0.19681	0.276303
SW	2004	0.259241	0.286351
SW	2005	0.252559	0.277243
SW	2007	0.235821	0.299786
SW	2009	0.22164	0.252233
SW	2011	0.413073	0.360415
SW	2013	0.258086	0.434327
SW	2015	0.218782	0.383883
SW	2017	0.310284	0.419544
SW	2019	0.278615	0.337256
SW	2021	0.293092	0.39518
SW	2022	0.209721	0.361248
SW	2008	0.26244	0.26244
SW	2010	0.277512	0.296773
SW	2012	0.26512	0.317492
SW	2014	0.208719	0.325776
SW	2016	0.270618	0.254386
SW	2018	0.2886	0.272068
SW	2020	0.300877	0.361968
SW	2008	0.246057	0.246057
SW	2010	0.309025	0.313173
SW	2012	0.319047	0.303644
SW	2014	0.252665	0.311564
SW	2016	0.242669	0.312724
SW	2018	0.275369	0.292196
SW	2020	0.298346	0.374266
SW	2008	0.264878	0.264878
SW	2010	0.301559	0.286753
SW	2012	0.245184	0.307713
SW	2014	0.247206	0.387326
SW	2016	0.254355	0.315932
SW	2018	0.313846	0.34638
SW	2020	0.314273	0.404057
SW	2008	0.228132	0.228132
SW	2010	0.247033	0.262068
SW	2012	0.315221	0.29289
SW	2014	0.263473	0.249542
SW	2016	0.223039	0.272227
SW	2018	0.276799	0.313368
SW	2022	0.363554	0.299593
SW	2008	0.197242	0.197242
SW	2010	0.187248	0.257045
SW	2012	0.294326	0.260236
SW	2014	0.296681	0.29251
SW	2016	0.251683	0.286538
SW	2018	0.246415	0.293461
SW	2022	0.312366	0.370256
SW	2008	0.229787	0.229787
SW	2010	0.317212	0.316539
SW	2012	0.293095	0.361076
SW	2014	0.299612	0.405332
SW	2016	0.249659	0.352071
SW	2018	0.250609	0.338302
SW	2022	0.310551	0.347769
PO	2008	0.276525	0.276525
PO	2010	0.247524	0.20796
PO	2010	0.247524	0.20796
PO	2012	0.227276	0.251397
PO	2014	0.265059	0.350184
PO	2016	0.282929	0.279915
PO	2018	0.24775	0.328989
PO	2020	0.313043	0.492615
PO	2022	0.407355	0.473117
PO	2008	0.217322	0.217322
PO	2010	0.260757	0.192955
PO	2010	0.260757	0.192955
PO	2012	0.223386	0.230068
PO	2014	0.240889	0.210175
PO	2016	0.337098	0.276484
PO	2018	0.342878	0.248538
PO	2020	0.250379	0.301484
PO	2022	0.233859	0.243913
PO	2008	0.182293	0.182293
PO	2010	0.275742	0.271591
PO	2010	0.275742	0.271591
PO	2012	0.26912	0.258872
PO	2014	0.235263	0.215106
PO	2016	0.304532	0.263453
PO	2018	0.260535	0.292248
PO	2020	0.222037	0.277891
PO	2022	0.239521	0.323239
SW	2008	0.336792	0.336792
SW	2010	0.400903	0.332934
SW	2012	0.286601	0.416417
SW	2014	0.285633	0.317548
SW	2016	0.297506	0.365669
SW	2018	0.2635	0.315021
SW	2008	0.297197	0.297197
SW	2010	0.329383	0.394588
SW	2012	0.290185	0.442247
SW	2014	0.191249	0.425063
SW	2016	0.207768	0.446341
SW	2018	0.282184	0.380701
SW	2008	0.306952	0.306952
SW	2010	0.340074	0.419266
SW	2012	0.247607	0.408808
SW	2014	0.261323	0.430285
SW	2016	0.276257	0.426179
SW	2018	0.327226	0.340837
CA	1995	NA	NA
CA	1996	0.264006	0.264006
CA	1997	0.217458	0.302209
CA	1998	0.314641	0.270715
CA	1999	0.289968	0.277568
CA	2000	0.275823	0.335542
CA	2001	0.252398	0.383192
CA	2002	0.28085	0.295082
CA	2003	0.247463	0.334932
CA	2004	0.218164	0.326914
CA	2005	0.221447	0.322204
CA	2006	0.252271	0.325265
CA	2007	0.275376	0.299735
CA	2008	0.258854	0.281495
CA	2009	0.218652	0.381445
CA	2010	0.252702	0.277294
CA	2011	0.212342	0.358514
CA	2012	0.298923	0.312842
CA	2013	0.218774	0.26044
CA	2014	0.252599	0.316227
CA	2015	0.194475	0.283545
CA	2016	0.251872	0.260394
CA	2017	0.356837	0.370643
CA	2018	0.292432	0.300418
CA	2019	0.301085	0.338921
CA	2020	0.315115	0.305588
CA	2021	0.30439	0.368973
CA	1995	NA	NA
CA	1996	0.267758	0.267758
CA	1997	0.256622	0.259001
CA	1998	0.293684	0.307676
CA	1999	0.240422	0.270831
CA	2000	0.250339	0.245789
CA	2001	0.258395	0.308796
CA	2002	0.260671	0.350169
CA	2003	0.302779	0.321902
CA	2004	0.23926	0.350628
CA	2005	0.242213	0.305511
CA	2006	0.220381	0.323535
CA	2007	0.252275	0.277281
CA	2008	0.288584	0.316809
CA	2009	0.250778	0.287993
CA	2010	0.216635	0.257139
CA	2011	0.294363	0.362062
CA	2012	0.335466	0.343273
CA	2013	0.265107	0.303794
CA	2014	0.214689	0.284123
CA	2015	0.204409	0.308129
CA	2016	0.233375	0.343808
CA	2017	0.353563	0.378906
CA	2018	0.277387	0.330762
CA	2019	0.3293	0.343529
CA	2020	0.305629	0.333119
CA	2021	0.272757	0.351622
CA	1995	NA	NA
CA	1996	0.261598	0.261598
CA	1997	0.279821	0.22167
CA	1998	0.228302	0.262131
CA	1999	0.259261	0.266674
CA	2000	0.222315	0.30369
CA	2001	0.25767	0.261412
CA	2002	0.258714	0.293573
CA	2003	0.248436	0.302026
CA	2004	0.224196	0.23659
CA	2005	0.213354	0.261584
CA	2006	0.2432	0.285391
CA	2007	0.212917	0.25919
CA	2008	0.204595	0.264919
CA	2009	0.277013	0.332712
CA	2010	0.268579	0.281717
CA	2011	0.244216	0.325183
CA	2012	0.336628	0.311442
CA	2013	0.269918	0.253129
CA	2014	0.208199	0.255791
CA	2015	0.21165	0.295192
CA	2016	0.232433	0.309098
CA	2017	0.283092	0.349617
CA	2018	0.287934	0.279658
CA	2019	0.39842	0.348472
CA	2020	0.397265	0.362002
CA	2021	0.252218	0.377862
CA	2008	0.304872	0.304872
CA	2010	0.262904	0.253733
CA	2012	0.243757	0.299095
CA	2014	0.28225	0.336877
CA	2016	0.254385	0.274333
CA	2017	0.292345	0.392983
CA	2018	0.281159	0.30544
CA	2020	0.235994	0.353737
CA	2008	0.274834	0.274834
CA	2010	0.26986	0.228762
CA	2012	0.217879	0.281101
CA	2014	0.289295	0.30247
CA	2016	0.289072	0.306394
CA	2017	0.329484	0.330422
CA	2018	0.255244	0.328937
CA	2020	0.281732	0.328391
CA	2008	0.246417	0.246417
CA	2010	0.229322	0.226642
CA	2012	0.340487	0.334517
CA	2014	0.359695	0.301511
CA	2016	0.277733	0.283745
CA	2017	0.364331	0.350649
CA	2018	0.320958	0.357458
CA	2020	0.333684	0.36788
WH	1995	NA	NA
WH	1996	0.181926	0.181926
WH	1997	0.187033	0.191446
WH	1998	0.15355	0.195139
WH	1999	0.241964	0.201931
WH	2000	0.175687	0.175837
WH	2001	0.20559	0.220427
WH	2002	0.125106	0.192599
WH	2003	0.177906	0.21959
WH	2004	0.226956	0.230823
WH	2005	0.290496	0.264267
WH	2007	0.259259	0.301492
WH	2009	0.191859	0.23062
WH	2011	0.236911	0.259356
WH	2013	0.265086	0.239238
WH	2015	0.201116	0.281348
WH	2017	0.217158	0.291595
WH	2019	0.294756	0.361662
WH	2021	0.279858	0.384667
WH	2022	0.154933	0.352096
WH	1995	NA	NA
WH	1996	0.132194	0.132194
WH	1997	0.234136	0.230165
WH	1998	0.222792	0.222968
WH	1999	0.225838	0.213491
WH	2000	0.202889	0.198441
WH	2001	0.134286	0.190308
WH	2002	0.168854	0.177404
WH	2003	0.197357	0.177233
WH	2004	0.209928	0.23943
WH	2005	0.229901	0.195748
WH	2007	0.195246	0.218799
WH	2009	0.17706	0.221321
WH	2011	0.272792	0.290227
WH	2013	0.283534	0.233142
WH	2015	0.217322	0.220442
WH	2017	0.246986	0.22269
WH	2019	0.265549	0.292664
WH	2021	0.254087	0.337416
WH	2022	0.20696	0.273991
WH	1995	NA	NA
WH	1996	0.150849	0.150849
WH	1997	0.235844	0.199527
WH	1998	0.199753	0.216522
WH	1999	0.241589	0.21266
WH	2000	0.210287	0.22885
WH	2001	0.162427	0.176394
WH	2002	0.144304	0.163773
WH	2003	0.186738	0.150254
WH	2004	0.192328	0.204997
WH	2005	0.154615	0.195744
WH	2007	0.2329	0.284253
WH	2009	0.200508	0.223318
WH	2011	0.214882	0.153584
WH	2013	0.284981	0.282377
WH	2015	0.194368	0.215205
WH	2017	0.251493	0.255813
WH	2019	0.322504	0.393926
WH	2021	0.256118	0.332466
WH	2022	0.221583	0.323169
CB	2008	0.316105	0.316105
CB	2010	0.36254	0.418801
CB	2012	0.235069	0.394002
CB	2014	0.278644	0.444291
CB	2016	0.328342	0.345191
CB	2018	0.302777	0.339624
CB	2020	0.283296	0.360037
CB	2008	0.287899	0.287899
CB	2010	0.433484	0.414213
CB	2012	0.276539	0.442513
CB	2014	0.244291	0.465599
CB	2016	0.325626	0.35869
CB	2018	0.318273	0.313532
CB	2020	0.292661	0.359774
CB	2008	0.249727	0.249727
CB	2010	0.575148	0.578808
CB	2012	0.355457	0.70815
CB	2014	0.301233	0.714511
CB	2016	0.312604	0.660688
CB	2018	0.391025	0.558
CB	2020	0.323974	0.508578
CB	1995	NA	NA
CB	1996	0.285953	0.285953
CB	1997	0.301816	0.366702
CB	1998	0.287087	0.485054
CB	1999	0.258989	0.514291
CB	2000	0.203006	0.53409
CB	2001	0.273332	0.551781
CB	2002	0.224537	0.574484
CB	2003	0.244238	0.567865
CB	2004	0.212048	0.508015
CB	2005	0.271163	0.599701
CB	2006	0.329042	0.568416
CB	2007	0.256106	0.614157
CB	2008	0.332411	0.556605
CB	2009	0.302308	0.532865
CB	2010	0.34949	0.383186
CB	2011	0.23947	0.329016
CB	2012	0.277876	0.316744
CB	2013	0.272687	0.248876
CB	2014	0.232574	0.343086
CB	2015	0.353923	0.342567
CB	2016	0.252445	0.418291
CB	2017	0.44001	0.533761
CB	2018	0.348475	0.475746
CB	2019	0.272409	0.415815
CB	2020	0.322625	0.528719
CB	2021	0.313754	0.47773
CB	2022	0.381075	0.613401
CB	1995	NA	NA
CB	1996	0.349824	0.349824
CB	1997	0.302655	0.37134
CB	1998	0.275123	0.495287
CB	1999	0.259678	0.572593
CB	2000	0.258959	0.550345
CB	2001	0.233956	0.514376
CB	2002	0.262621	0.533032
CB	2003	0.240091	0.561425
CB	2004	0.259517	0.518433
CB	2005	0.264253	0.667668
CB	2006	0.25668	0.596023
CB	2007	0.269532	0.647884
CB	2008	0.221769	0.652065
CB	2009	0.37799	0.527749
CB	2010	0.34243	0.339652
CB	2011	0.248571	0.388595
CB	2012	0.274549	0.378147
CB	2013	0.300465	0.392377
CB	2014	0.425407	0.358047
CB	2015	0.249712	0.422361
CB	2016	0.20246	0.4879
CB	2017	0.378887	0.549163
CB	2018	0.342795	0.595856
CB	2019	0.301405	0.579325
CB	2020	0.29469	0.526531
CB	2021	0.244222	0.593999
CB	2022	0.283318	0.687894
CB	1995	NA	NA
CB	1996	0.266723	0.266723
CB	1997	0.233609	0.223201
CB	1998	0.199568	0.255005
CB	1999	0.199742	0.336863
CB	2000	0.279307	0.235161
CB	2001	0.223366	0.311295
CB	2002	0.24491	0.374739
CB	2003	0.201602	0.340796
CB	2004	0.262516	0.305881
CB	2005	0.29325	0.375061
CB	2006	0.232515	0.351252
CB	2007	0.250457	0.375221
CB	2008	0.256608	0.401823
CB	2009	0.257128	0.42785
CB	2010	0.29079	0.388829
CB	2011	0.310153	0.322571
CB	2012	0.246032	0.290983
CB	2013	0.250606	0.330427
CB	2014	0.251651	0.288224
CB	2015	0.266581	0.323049
CB	2016	0.323742	0.347981
CB	2017	0.36874	0.368388
CB	2018	0.326272	0.345614
CB	2019	0.264853	0.36355
CB	2020	0.271828	0.377285
CB	2021	0.314201	0.361451
CB	2022	0.351365	0.391779
CL	1995	NA	NA
CL	1996	0.270622	0.270622
CL	1997	0.29878	0.300431
CL	1998	0.266082	0.307436
CL	1999	0.262717	0.374956
CL	2000	0.262655	0.334208
CL	2001	0.212137	0.290718
CL	2002	0.255513	0.373084
CL	2003	0.237775	0.360734
CL	2004	0.182165	0.401785
CL	2005	0.214434	0.39602
CL	2005	0.214434	0.39602
CL	2007	0.28566	0.399578
CL	2007	0.28566	0.399578
CL	2009	0.263953	0.427358
CL	2011	0.260353	0.41292
CL	2013	0.324728	0.359905
CL	2015	0.317795	0.330355
CL	2017	0.310291	0.381946
CL	2019	0.341988	0.367988
CL	2021	0.30263	0.311449
CL	2022	0.285267	0.408963
CL	1995	NA	NA
CL	1996	0.198743	0.198743
CL	1997	0.260372	0.318092
CL	1998	0.192012	0.306901
CL	1999	0.274851	0.365034
CL	2000	0.225618	0.408936
CL	2001	0.250053	0.403947
CL	2002	0.277102	0.369127
CL	2003	0.252896	0.362627
CL	2004	0.165006	0.371936
CL	2005	0.21216	0.379714
CL	2005	0.21216	0.379714
CL	2007	0.249474	0.38822
CL	2007	0.249474	0.38822
CL	2009	0.211191	0.335622
CL	2011	0.241494	0.407516
CL	2013	0.298544	0.371497
CL	2015	0.351644	0.369246
CL	2017	0.376076	0.361622
CL	2019	0.333063	0.385675
CL	2021	0.260962	0.323652
CL	2022	0.316758	0.358225
CL	1995	NA	NA
CL	1996	0.288449	0.288449
CL	1997	0.321082	0.339247
CL	1998	0.24214	0.308061
CL	1999	0.259864	0.367608
CL	2000	0.231733	0.394764
CL	2001	0.227863	0.34746
CL	2002	0.227353	0.387754
CL	2003	0.249847	0.397044
CL	2004	0.198962	0.377816
CL	2005	0.270981	0.376838
CL	2005	0.270981	0.376838
CL	2007	0.340022	0.394832
CL	2007	0.340022	0.394832
CL	2009	0.230108	0.318237
CL	2011	0.291949	0.35329
CL	2013	0.292002	0.360813
CL	2015	0.287995	0.292769
CL	2017	0.358391	0.438479
CL	2019	0.309917	0.286214
CL	2021	0.211431	0.333747
CL	2022	0.269478	0.397675
TO	2008	0.317203	0.317203
TO	2010	0.305106	0.276441
TO	2012	0.276255	0.27205
TO	2016	0.333457	0.272733
TO	2018	0.380829	0.306543
TO	2020	0.260095	0.293247
TO	2008	0.225463	0.225463
TO	2010	0.252235	0.253983
TO	2012	0.280992	0.367801
TO	2016	0.374367	0.287744
TO	2018	0.488399	0.464529
TO	2020	0.346338	0.354028
TO	2008	0.177548	0.177548
TO	2010	0.232871	0.248258
TO	2012	0.266299	0.298044
TO	2016	0.309379	0.297077
TO	2018	0.470294	0.448112
TO	2020	0.293473	0.362969
TO	1995	NA	NA
TO	1996	0.200118	0.200118
TO	1997	0.185463	0.240804
TO	1998	0.2174	0.272753
TO	1999	0.253717	0.256413
TO	2000	0.266494	0.294623
TO	2001	0.192113	0.268605
TO	2002	0.25425	0.273259
TO	2003	0.241916	0.250684
TO	2004	0.222296	0.232552
TO	2005	0.206769	0.225583
TO	2006	0.189658	0.281383
TO	2007	0.270924	0.284931
TO	2008	0.235819	0.261873
TO	2009	0.294481	0.287579
TO	2010	0.257067	0.260921
TO	2011	0.35615	0.376546
TO	2012	0.317008	0.313774
TO	2013	0.236773	0.312419
TO	2014	0.256194	0.342852
TO	2015	0.2756	0.266329
TO	2016	0.219762	0.26118
TO	2017	0.294871	0.321204
TO	2018	0.308313	0.3864
TO	2020	0.300161	0.338132
TO	2021	0.319676	0.395231
TO	2022	0.241679	0.379561
TO	1995	NA	NA
TO	1996	0.228023	0.228023
TO	1997	0.20501	0.214919
TO	1998	0.265654	0.273101
TO	1999	0.295074	0.25909
TO	2000	0.252145	0.289936
TO	2001	0.240937	0.272564
TO	2002	0.243712	0.323568
TO	2003	0.234921	0.286004
TO	2004	0.315678	0.272224
TO	2005	0.214277	0.247333
TO	2006	0.25088	0.229479
TO	2007	0.226575	0.267407
TO	2008	0.202639	0.268203
TO	2009	0.276476	0.288084
TO	2010	0.270528	0.273851
TO	2011	0.313907	0.325209
TO	2012	0.319768	0.305245
TO	2013	0.207528	0.286216
TO	2014	0.280249	0.266054
TO	2015	0.209813	0.257742
TO	2016	0.23255	0.224174
TO	2017	0.29075	0.301579
TO	2018	0.228619	0.314754
TO	2020	0.327133	0.364678
TO	2021	0.275329	0.329514
TO	2022	0.271241	0.364364
TO	1995	NA	NA
TO	1996	0.254548	0.254548
TO	1997	0.254675	0.243272
TO	1998	0.215862	0.221332
TO	1999	0.23681	0.262214
TO	2000	0.245947	0.254185
TO	2001	0.239467	0.26892
TO	2002	0.23314	0.264599
TO	2003	0.21305	0.262799
TO	2004	0.234369	0.297195
TO	2005	0.244481	0.276301
TO	2006	0.211951	0.228531
TO	2007	0.191089	0.241733
TO	2008	0.232856	0.277629
TO	2009	0.214318	0.242026
TO	2010	0.275313	0.271603
TO	2011	0.365121	0.349674
TO	2012	0.359211	0.336277
TO	2013	0.247403	0.31533
TO	2014	0.213905	0.259715
TO	2015	0.227488	0.298525
TO	2016	0.274016	0.286387
TO	2017	0.27583	0.317756
TO	2018	0.247546	0.295005
TO	2020	0.237629	0.301256
TO	2021	0.225084	0.320947
TO	2022	0.295516	0.361297
SW	1995	NA	NA
SW	1996	0.224279	0.224279
SW	1997	0.216635	0.249051
SW	1998	0.231655	0.319641
SW	1999	0.233113	0.271283
SW	2000	0.253828	0.240539
SW	2001	0.232303	0.274114
SW	2002	0.22529	0.293479
SW	2003	0.255527	0.332927
SW	2004	0.26209	0.335376
SW	2005	0.25841	0.343149
SW	2006	0.244651	0.328345
SW	2008	0.256613	0.317808
SW	2009	0.169059	0.307347
SW	2010	0.297816	0.384436
SW	2011	0.252332	0.322464
SW	2012	0.225632	0.323156
SW	2013	0.258817	0.344198
SW	2014	0.249096	0.330821
SW	2015	0.274239	0.37849
SW	2016	0.264027	0.336117
SW	2017	0.244138	0.373642
SW	2018	0.244205	0.363978
SW	2019	0.271063	0.431089
SW	2020	0.265726	0.365076
SW	2021	0.288284	0.466417
SW	2022	0.363257	0.457673
SW	1995	NA	NA
SW	1996	0.198685	0.198685
SW	1997	0.231704	0.227595
SW	1998	0.240046	0.303545
SW	1999	0.258885	0.289074
SW	2000	0.275742	0.248702
SW	2001	0.243023	0.226574
SW	2002	0.182386	0.252072
SW	2003	0.260456	0.311937
SW	2004	0.182882	0.279534
SW	2005	0.19004	0.287134
SW	2006	0.213209	0.337406
SW	2008	0.243138	0.312689
SW	2009	0.177383	0.300382
SW	2010	0.198566	0.309893
SW	2011	0.230875	0.328499
SW	2012	0.241333	0.308839
SW	2013	0.234003	0.310266
SW	2014	0.252525	0.323692
SW	2015	0.272113	0.325658
SW	2016	0.277402	0.354222
SW	2017	0.304918	0.402604
SW	2018	0.270224	0.339236
SW	2019	0.277438	0.41067
SW	2020	0.256783	0.40845
SW	2021	0.321539	0.386667
SW	2022	0.399148	0.490293
SW	1995	NA	NA
SW	1996	0.231943	0.231943
SW	1997	0.232474	0.253402
SW	1998	0.252647	0.273201
SW	1999	0.287474	0.324474
SW	2000	0.334367	0.225513
SW	2001	0.253465	0.242259
SW	2002	0.266476	0.280753
SW	2003	0.222119	0.301642
SW	2004	0.234105	0.340507
SW	2005	0.264184	0.31109
SW	2006	0.243004	0.248283
SW	2008	0.25109	0.314343
SW	2009	0.214706	0.323827
SW	2010	0.254097	0.309957
SW	2011	0.272684	0.277828
SW	2012	0.24496	0.298218
SW	2013	0.242469	0.284643
SW	2014	0.267937	0.233961
SW	2015	0.256406	0.325018
SW	2016	0.280032	0.330924
SW	2017	0.284693	0.424598
SW	2018	0.309858	0.34692
SW	2019	0.320911	0.449361
SW	2020	0.276966	0.452752
SW	2021	0.401689	0.46771
SW	2022	0.32201	0.524416
TO	1995	NA	NA
TO	1996	0.213641	0.213641
TO	1997	0.19217	0.178361
TO	1998	0.199622	0.247116
TO	1999	0.223811	0.2482
TO	2000	0.269439	0.251605
TO	2001	0.207834	0.269786
TO	2002	0.216872	0.188718
TO	2003	0.202093	0.230913
TO	2004	0.200332	0.231346
TO	2005	0.223518	0.202078
TO	2007	0.177231	0.226292
TO	2009	0.152918	0.206989
TO	2011	0.183479	0.222072
TO	2013	0.240263	0.218777
TO	2015	0.169869	0.240445
TO	2017	0.283879	0.299746
TO	2019	0.259529	0.305978
TO	2021	0.253401	0.323608
TO	2022	0.254941	0.31418
TO	1995	NA	NA
TO	1996	0.176316	0.176316
TO	1997	0.210459	0.226006
TO	1998	0.230607	0.204982
TO	1999	0.204746	0.180052
TO	2000	0.226903	0.214812
TO	2001	0.177642	0.216375
TO	2002	0.207406	0.216317
TO	2003	0.200146	0.204803
TO	2004	0.239662	0.2624
TO	2005	0.250156	0.264325
TO	2007	0.234971	0.259197
TO	2009	0.180446	0.255408
TO	2011	0.215891	0.308675
TO	2013	0.231665	0.291547
TO	2015	0.234941	0.279156
TO	2017	0.306535	0.312053
TO	2019	0.289853	0.285977
TO	2021	0.309746	0.327682
TO	2022	0.284505	0.298742
TO	1995	NA	NA
TO	1996	0.177243	0.177243
TO	1997	0.190407	0.227693
TO	1998	0.19577	0.221382
TO	1999	0.175784	0.264155
TO	2000	0.201534	0.309824
TO	2001	0.226391	0.249532
TO	2002	0.178086	0.241606
TO	2003	0.180034	0.275215
TO	2004	0.178535	0.275036
TO	2005	0.227459	0.180391
TO	2007	0.173152	0.210468
TO	2009	0.245082	0.221277
TO	2011	0.237406	0.310422
TO	2013	0.288159	0.306446
TO	2015	0.2203	0.30105
TO	2017	0.27491	0.36214
TO	2019	0.275464	0.323898
TO	2021	0.230642	0.339715
TO	2022	0.304555	0.405626
TO	1995	NA	NA
TO	1996	0.304679	0.304679
TO	1997	0.270293	0.281279
TO	1998	0.259941	0.273903
TO	1999	0.314326	0.34801
TO	2000	0.18542	0.348915
TO	2001	0.242356	0.323241
TO	2002	0.197293	0.35801
TO	2003	0.285692	0.293291
TO	2004	0.223667	0.327347
TO	2005	0.274794	0.292128
TO	2007	0.29681	0.328751
TO	2009	0.249934	0.331329
TO	2011	0.330666	0.364021
TO	2013	0.299412	0.321124
TO	2015	0.30976	0.275573
TO	2017	0.300181	0.380233
TO	2019	0.371576	0.457597
TO	2021	0.355659	0.409306
TO	2022	0.295409	0.422694
TO	1995	NA	NA
TO	1996	0.288084	0.288084
TO	1997	0.288703	0.340186
TO	1998	0.232139	0.30107
TO	1999	0.24673	0.295811
TO	2000	0.21548	0.312608
TO	2001	0.253324	0.352181
TO	2002	0.259459	0.325719
TO	2003	0.29229	0.255239
TO	2004	0.271345	0.269206
TO	2005	0.238568	0.297214
TO	2007	0.26257	0.284575
TO	2009	0.257892	0.334127
TO	2011	0.282455	0.375433
TO	2013	0.300442	0.347012
TO	2015	0.357667	0.32018
TO	2017	0.310412	0.378256
TO	2019	0.353233	0.362379
TO	2021	0.370119	0.348208
TO	2022	0.374201	0.450236
TO	1995	NA	NA
TO	1996	0.256281	0.256281
TO	1997	0.221242	0.288097
TO	1998	0.223287	0.274862
TO	1999	0.212912	0.293994
TO	2000	0.205354	0.259272
TO	2001	0.262916	0.274221
TO	2002	0.253671	0.308397
TO	2003	0.306152	0.295684
TO	2004	0.255867	0.275555
TO	2005	0.277536	0.258644
TO	2007	0.317206	0.33803
TO	2009	0.377674	0.298688
TO	2011	0.325894	0.297939
TO	2013	0.41719	0.413788
TO	2015	0.266609	0.349576
TO	2017	0.330942	0.353959
TO	2019	0.393891	0.502422
TO	2021	0.366065	0.400083
TO	2022	0.436865	0.42176
SW	1995	NA	NA
SW	1996	0.158032	0.158032
SW	1997	0.218582	0.224804
SW	1998	0.210408	0.219766
SW	1999	0.246289	0.245328
SW	2000	0.248145	0.231396
SW	2001	0.237216	0.269962
SW	2002	0.239733	0.256946
SW	2003	0.252107	0.264507
SW	2004	0.22642	0.241507
SW	2005	0.256773	0.270796
SW	2006	0.192403	0.242024
SW	2007	0.215904	0.225143
SW	2008	0.220716	0.244984
SW	2009	0.203878	0.18191
SW	2010	0.21482	0.241402
SW	2011	0.210899	0.213117
SW	2012	0.219697	0.246518
SW	2013	0.150193	0.239536
SW	2014	0.205031	0.28109
SW	2015	0.201899	0.292494
SW	2016	0.236844	0.293152
SW	2017	0.320286	0.308841
SW	2018	0.285754	0.309432
SW	2019	0.289781	0.308269
SW	2021	0.25735	0.334854
SW	2022	0.248155	0.325824
SW	1995	NA	NA
SW	1996	0.226434	0.226434
SW	1997	0.209046	0.272038
SW	1998	0.248223	0.271742
SW	1999	0.294069	0.319675
SW	2000	0.232579	0.27305
SW	2001	0.213576	0.267051
SW	2002	0.25403	0.315713
SW	2003	0.235551	0.298338
SW	2004	0.240728	0.257835
SW	2005	0.263871	0.265542
SW	2006	0.254954	0.235894
SW	2007	0.243841	0.314442
SW	2008	0.248751	0.29004
SW	2009	0.224604	0.269928
SW	2010	0.270458	0.302098
SW	2011	0.251437	0.296335
SW	2012	0.22503	0.326895
SW	2013	0.197963	0.296429
SW	2014	0.192087	0.289222
SW	2015	0.180996	0.301068
SW	2016	0.239996	0.357671
SW	2017	0.314728	0.379028
SW	2018	0.231518	0.344252
SW	2019	0.337923	0.362201
SW	2021	0.315779	0.42078
SW	2022	0.288258	0.409175
SW	1995	NA	NA
SW	1996	0.261852	0.261852
SW	1997	0.251121	0.307722
SW	1998	0.285709	0.332873
SW	1999	0.353233	0.416338
SW	2000	0.354133	0.325772
SW	2001	0.307133	0.304622
SW	2002	0.322371	0.324968
SW	2003	0.298569	0.311545
SW	2004	0.229448	0.294596
SW	2005	0.33472	0.300821
SW	2006	0.29148	0.328919
SW	2007	0.250777	0.313121
SW	2008	0.257512	0.340609
SW	2009	0.223831	0.292063
SW	2010	0.358419	0.397236
SW	2011	0.340108	0.36208
SW	2012	0.272837	0.286297
SW	2013	0.242228	0.327196
SW	2014	0.273322	0.369903
SW	2015	0.245798	0.283379
SW	2016	0.243617	0.375145
SW	2017	0.300628	0.395268
SW	2018	0.33856	0.328339
SW	2019	0.297714	0.372738
SW	2021	0.307105	0.383244
SW	2022	0.274691	0.44668
CB	2008	0.368654	0.368654
CB	2010	0.289506	0.302428
CB	2012	0.363716	0.414268
CB	2014	0.318654	0.388706
CB	2016	0.349382	0.341936
CB	2018	0.31503	0.372039
CB	2020	0.224246	0.304963
CB	2022	0.277036	0.362954
CB	2008	0.360132	0.360132
CB	2010	0.364159	0.341695
CB	2012	0.330159	0.304706
CB	2014	0.285855	0.330507
CB	2016	0.289427	0.342215
CB	2018	0.259467	0.38317
CB	2020	0.346712	0.453624
CB	2022	0.322705	0.46337
CB	2008	0.302445	0.302445
CB	2010	0.312332	0.320608
CB	2012	0.299062	0.464654
CB	2014	0.310758	0.357435
CB	2016	0.268948	0.379344
CB	2018	0.393682	0.387007
CB	2020	0.348656	0.439832
CB	2022	0.277643	0.452214
CB	2008	0.231185	0.231185
CB	2008	0.231185	0.231185
CB	2010	0.269708	0.306378
CB	2010	0.269708	0.306378
CB	2012	0.364297	0.408236
CB	2014	0.274844	0.473102
CB	2016	0.238318	0.47691
CB	2018	0.428846	0.632301
CB	2020	0.421607	0.478798
CB	2022	0.334001	0.409355
CB	2008	0.247173	0.247173
CB	2008	0.247173	0.247173
CB	2010	0.33714	0.37903
CB	2010	0.33714	0.37903
CB	2012	0.355838	0.456037
CB	2014	0.248532	0.514606
CB	2016	0.328742	0.601897
CB	2018	0.334146	0.485724
CB	2020	0.420423	0.605101
CB	2022	0.476208	0.444807
CB	2008	0.246454	0.246454
CB	2008	0.246454	0.246454
CB	2010	0.298316	0.291769
CB	2010	0.298316	0.291769
CB	2012	0.244195	0.338006
CB	2014	0.257131	0.356063
CB	2016	0.213303	0.336054
CB	2018	0.332249	0.37438
CB	2020	0.370144	0.40662
CB	2022	0.282428	0.408382
IN	2008	0.296879	0.296879
IN	2010	0.308425	0.271077
IN	2012	0.374953	0.241715
IN	2016	0.354783	0.305982
IN	2018	0.321525	0.338548
IN	2020	0.364899	0.340652
IN	2022	0.330411	0.284817
IN	2008	0.322807	0.322807
IN	2010	0.286698	0.350338
IN	2012	0.314239	0.284805
IN	2016	0.262999	0.314226
IN	2018	0.308267	0.410534
IN	2020	0.320259	0.324775
IN	2022	0.324087	0.414091
IN	2008	0.228539	0.228539
IN	2010	0.299451	0.333615
IN	2012	0.318062	0.364931
IN	2016	0.352574	0.241393
IN	2018	0.293565	0.31659
IN	2020	0.29513	0.396254
IN	2022	0.421817	0.466501
IN	2008	0.298919	0.298919
IN	2010	0.296317	0.362414
IN	2012	0.333153	0.325908
IN	2014	0.3011	0.331499
IN	2016	0.324151	0.362233
IN	2018	0.291227	0.286175
IN	2020	0.288725	0.347512
IN	2022	0.249629	0.356389
IN	2008	0.259504	0.259504
IN	2010	0.378225	0.418073
IN	2012	0.398163	0.349501
IN	2014	0.327237	0.402694
IN	2016	0.307856	0.25443
IN	2018	0.279956	0.331461
IN	2020	0.227632	0.393376
IN	2022	0.291742	0.321432
IN	2008	0.300591	0.300591
IN	2010	0.29565	0.229037
IN	2012	0.267665	0.310255
IN	2014	0.323771	0.264941
IN	2016	0.264758	0.315713
IN	2018	0.287597	0.34642
IN	2020	0.293248	0.343598
IN	2022	0.295368	0.419986
CA	1995	NA	NA
CA	1996	0.257849	0.257849
CA	1997	0.337987	0.337051
CA	1998	0.283644	0.311446
CA	1999	0.313112	0.199951
CA	2000	0.227094	0.198658
CA	2001	0.281568	0.292952
CA	2002	0.32821	0.275348
CA	2003	0.355407	0.377017
CA	2004	0.311461	0.251857
CA	2005	0.288371	0.226253
CA	2007	0.301402	0.263438
CA	2009	0.256553	0.309054
CA	2011	0.24834	0.214072
CA	2013	0.301707	0.253612
CA	2015	0.330051	0.288793
CA	2017	0.551609	0.55858
CA	2019	0.418836	0.548753
CA	2021	0.488899	0.37793
CA	1995	NA	NA
CA	1996	0.281031	0.281031
CA	1997	0.395151	0.395857
CA	1998	0.377592	0.195231
CA	1999	0.291214	0.27003
CA	2000	0.300919	0.256793
CA	2001	0.274227	0.312222
CA	2002	0.27204	0.321834
CA	2003	0.334102	0.397171
CA	2004	0.351222	0.34797
CA	2005	0.297896	0.252426
CA	2007	0.267816	0.300087
CA	2009	0.288861	0.287316
CA	2011	0.355587	0.378427
CA	2013	0.319999	0.360399
CA	2015	0.277234	0.340049
CA	2017	0.309504	0.368609
CA	2019	0.264881	0.404026
CA	2021	0.325187	0.445799
CA	1995	NA	NA
CA	1996	0.254708	0.254708
CA	1997	0.342115	0.308367
CA	1998	0.35572	0.319568
CA	1999	0.244241	0.318606
CA	2000	0.325179	0.2999
CA	2001	0.292368	0.368875
CA	2002	0.260556	0.405103
CA	2003	0.235537	0.432213
CA	2004	0.307435	0.370952
CA	2005	0.245027	0.358529
CA	2007	0.2723	0.360935
CA	2009	0.321615	0.371449
CA	2011	0.435558	0.31353
CA	2013	0.318557	0.388391
CA	2015	0.287386	0.313117
CA	2017	0.362698	0.363341
CA	2019	0.379186	0.464532
CA	2021	0.419225	0.447871
TO	2008	0.220281	0.220281
TO	2010	0.296267	0.283794
TO	2012	0.332394	0.294702
TO	2014	0.284089	0.272654
TO	2016	0.227545	0.273121
TO	2018	0.323922	0.270675
TO	2020	0.275192	0.346629
TO	2008	0.267976	0.267976
TO	2010	0.228528	0.24727
TO	2012	0.265024	0.340408
TO	2014	0.361337	0.324189
TO	2016	0.286062	0.322022
TO	2018	0.305803	0.337351
TO	2020	0.307488	0.427963
TO	2008	0.342311	0.342311
TO	2010	0.321071	0.32021
TO	2012	0.338648	0.354596
TO	2014	0.364843	0.302775
TO	2016	0.282863	0.295903
TO	2018	0.273727	0.355307
TO	2020	0.390433	0.424951
TO	2008	0.288819	0.288819
TO	2010	0.210564	0.258813
TO	2012	0.296742	0.357468
TO	2014	0.247656	0.362588
TO	2016	0.260824	0.394586
TO	2018	0.406291	0.424598
TO	2020	0.345688	0.369744
TO	2008	0.265361	0.265361
TO	2010	0.310366	0.326723
TO	2012	0.414068	0.377717
TO	2014	0.285026	0.385655
TO	2016	0.26097	0.430392
TO	2018	0.37337	0.388827
TO	2020	0.284577	0.397158
TO	2008	0.317761	0.317761
TO	2010	0.240947	0.389585
TO	2012	0.352091	0.331215
TO	2014	0.277314	0.274058
TO	2016	0.253018	0.244186
TO	2018	0.297499	0.263097
TO	2020	0.257078	0.287441
SW	1995	NA	NA
SW	1996	0.265096	0.265096
SW	1997	0.240763	0.274628
SW	1998	0.20584	0.238413
SW	1999	0.216159	0.29922
SW	2000	0.245863	0.305972
SW	2001	0.243672	0.270501
SW	2002	0.263637	0.297234
SW	2003	0.166576	0.320961
SW	2004	0.20652	0.294854
SW	2005	0.242999	0.346028
SW	2007	0.15776	0.320838
SW	2009	0.185477	0.323244
SW	2011	0.262897	0.3867
SW	2013	0.183851	0.420213
SW	2015	0.183904	0.380155
SW	2017	0.214326	0.472198
SW	2019	0.284883	0.387584
SW	2021	0.242239	0.381903
SW	2022	0.245201	0.433051
SW	1995	NA	NA
SW	1996	0.235025	0.235025
SW	1997	0.218125	0.255105
SW	1998	0.179634	0.256358
SW	1999	0.282057	0.286569
SW	2000	0.256413	0.25383
SW	2001	0.274839	0.295339
SW	2002	0.278829	0.311746
SW	2003	0.215557	0.29512
SW	2004	0.211078	0.303945
SW	2005	0.244614	0.372452
SW	2007	0.177164	0.327083
SW	2009	0.156412	0.324617
SW	2011	0.310703	0.428883
SW	2013	0.182372	0.401417
SW	2015	0.250952	0.405151
SW	2017	0.259929	0.455236
SW	2019	0.235436	0.37411
SW	2021	0.188059	0.40265
SW	2022	0.357794	0.493876
SW	1995	NA	NA
SW	1996	0.238143	0.238143
SW	1997	0.187185	0.243829
SW	1998	0.239341	0.246311
SW	1999	0.191388	0.255075
SW	2000	0.252132	0.229152
SW	2001	0.254042	0.239397
SW	2002	0.22534	0.253231
SW	2003	0.268454	0.281717
SW	2004	0.223214	0.286525
SW	2005	0.205478	0.296434
SW	2007	0.217454	0.255509
SW	2009	0.238932	0.326981
SW	2011	0.306047	0.383398
SW	2013	0.17838	0.398873
SW	2015	0.188782	0.383811
SW	2017	0.221747	0.411827
SW	2019	0.248665	0.348175
SW	2021	0.254038	0.372024
SW	2022	0.296128	0.439237
CA	1995	NA	NA
CA	1996	0.233717	0.233717
CA	1997	0.279347	0.291162
CA	1998	0.262827	0.263271
CA	1999	0.298259	0.25414
CA	2000	0.273216	0.248172
CA	2001	0.239397	0.232269
CA	2002	0.233959	0.317792
CA	2003	0.29744	0.255973
CA	2004	0.229997	0.261552
CA	2005	0.246919	0.265456
CA	2007	0.288327	0.256912
CA	2009	0.273617	0.306888
CA	2011	0.281477	0.321247
CA	2013	0.291002	0.296679
CA	2015	0.294858	0.339925
CA	2017	0.302345	0.396998
CA	2019	0.308133	0.335283
CA	2021	0.319478	0.333368
CA	1995	NA	NA
CA	1996	0.256228	0.256228
CA	1997	0.305914	0.332258
CA	1998	0.298229	0.306262
CA	1999	0.272584	0.257629
CA	2000	0.251712	0.294318
CA	2001	0.234451	0.285197
CA	2002	0.260179	0.312453
CA	2003	0.279361	0.294416
CA	2004	0.218222	0.302676
CA	2005	0.2163	0.296251
CA	2007	0.32084	0.340587
CA	2009	0.227081	0.313501
CA	2011	0.284365	0.371798
CA	2013	0.352511	0.335013
CA	2015	0.290402	0.369117
CA	2017	0.322159	0.392488
CA	2019	0.270072	0.411995
CA	2021	0.277109	0.362253
CA	1995	NA	NA
CA	1996	0.253233	0.253233
CA	1997	0.313891	0.348714
CA	1998	0.356759	0.289597
CA	1999	0.325054	0.296109
CA	2000	0.249316	0.293905
CA	2001	0.280546	0.325852
CA	2002	0.230385	0.379516
CA	2003	0.303742	0.421016
CA	2004	0.31394	0.300635
CA	2005	0.24826	0.339165
CA	2007	0.274747	0.318358
CA	2009	0.27866	0.292802
CA	2011	0.249268	0.294618
CA	2013	0.338563	0.301668
CA	2015	0.265251	0.37884
CA	2017	0.410986	0.42081
CA	2019	0.34048	0.423656
CA	2021	0.270654	0.413719
TO	2008	0.369101	0.369101
TO	2010	0.366773	0.416623
TO	2012	0.312279	0.411918
TO	2014	0.379032	0.385887
TO	2016	0.424542	0.439785
TO	2018	0.36626	0.436135
TO	2020	0.381135	0.390311
TO	2008	0.348067	0.348067
TO	2010	0.273165	0.377588
TO	2012	0.355991	0.385446
TO	2014	0.349225	0.417652
TO	2016	0.304776	0.451323
TO	2018	0.319076	0.397683
TO	2020	0.275629	0.376175
TO	2008	0.27528	0.27528
TO	2010	0.266706	0.314433
TO	2012	0.291168	0.343419
TO	2014	0.347343	0.37328
TO	2016	0.361367	0.306806
TO	2018	0.390233	0.357263
TO	2020	0.330223	0.370519
CA	1995	NA	NA
CA	1996	0.259111	0.259111
CA	1997	0.306685	0.235336
CA	1998	0.234221	0.261672
CA	1999	0.266527	0.360426
CA	2000	0.323721	0.286037
CA	2000	0.323721	0.286037
CA	2001	0.296803	0.245125
CA	2002	0.192364	0.2594
CA	2003	0.236307	0.300434
CA	2004	0.225223	0.288824
CA	2005	0.215016	0.322776
CA	2006	0.270607	0.283718
CA	2007	0.290302	0.306332
CA	2008	0.294343	0.264159
CA	2009	0.245726	0.295631
CA	2010	0.226298	0.318973
CA	2011	0.315049	0.303711
CA	2012	0.338821	0.290039
CA	2013	0.245848	0.263698
CA	2014	0.250607	0.298952
CA	2015	0.281271	0.33832
CA	2016	0.254517	0.287093
CA	2017	0.341518	0.368698
CA	2018	0.287774	0.317827
CA	2019	0.323615	0.330301
CA	2020	0.286819	0.331356
CA	2021	0.305702	0.318
CA	1995	NA	NA
CA	1996	0.249726	0.249726
CA	1997	0.347439	0.367874
CA	1998	0.28083	0.354727
CA	1999	0.282847	0.322431
CA	2000	0.307773	0.349286
CA	2000	0.307773	0.349286
CA	2001	0.28145	0.307892
CA	2002	0.220324	0.30099
CA	2003	0.273715	0.404238
CA	2004	0.245042	0.332384
CA	2005	0.20897	0.378965
CA	2006	0.27788	0.361217
CA	2007	0.282768	0.391354
CA	2008	0.25925	0.395901
CA	2009	0.267177	0.383475
CA	2010	0.286645	0.463526
CA	2011	0.272778	0.408945
CA	2012	0.262247	0.354118
CA	2013	0.288218	0.350916
CA	2014	0.294063	0.385694
CA	2015	0.232539	0.372105
CA	2016	0.25575	0.338069
CA	2017	0.329203	0.401228
CA	2018	0.369889	0.354152
CA	2019	0.366673	0.398446
CA	2020	0.340527	0.329029
CA	2021	0.340025	0.445238
CA	1995	NA	NA
CA	1996	0.28748	0.28748
CA	1997	0.234298	0.284415
CA	1998	0.282784	0.288568
CA	1999	0.298295	0.360251
CA	2000	0.270622	0.299756
CA	2000	0.270622	0.299756
CA	2001	0.237579	0.329906
CA	2002	0.268677	0.331231
CA	2003	0.287198	0.346386
CA	2004	0.297123	0.343677
CA	2005	0.33541	0.330726
CA	2006	0.221272	0.31155
CA	2007	0.265051	0.332526
CA	2008	0.222049	0.340247
CA	2009	0.255825	0.322633
CA	2010	0.241973	0.317582
CA	2011	0.215511	0.339291
CA	2012	0.294724	0.346451
CA	2013	0.328076	0.329242
CA	2014	0.306675	0.302826
CA	2015	0.259169	0.315765
CA	2016	0.204198	0.368715
CA	2017	0.286986	0.379518
CA	2018	0.2853	0.38038
CA	2019	0.324006	0.365271
CA	2020	0.286963	0.295931
CA	2021	0.309945	0.394228
TO	1998	0.198893	0.198893
TO	1999	0.20399	0.158638
TO	2000	0.228832	0.222609
TO	2001	0.283885	0.316634
TO	2002	0.255619	0.246263
TO	2003	0.159633	0.235589
TO	2004	0.270374	0.335797
TO	2005	0.355569	0.282879
TO	2007	0.284274	0.260748
TO	2009	0.197286	0.197613
TO	2011	0.294474	0.329224
TO	2013	0.518356	0.619796
TO	2015	0.352404	0.511721
TO	2017	0.361072	0.427627
TO	2019	0.349023	0.479552
TO	2021	0.299273	0.476633
TO	1998	0.233448	0.233448
TO	1999	0.226039	0.213899
TO	2000	0.220427	0.230888
TO	2001	0.311233	0.34377
TO	2002	0.317963	0.312712
TO	2003	0.248186	0.276942
TO	2004	0.349426	0.312747
TO	2005	0.384441	0.381819
TO	2007	0.290647	0.321151
TO	2009	0.328591	0.383259
TO	2011	0.431851	0.33036
TO	2013	0.497085	0.640892
TO	2015	0.547077	0.53931
TO	2017	0.338156	0.400675
TO	2019	0.28964	0.512038
TO	2021	0.319716	0.382265
TO	1998	0.223224	0.223224
TO	1999	0.217568	0.219015
TO	2000	0.31905	0.365776
TO	2001	0.32271	0.382189
TO	2002	0.226305	0.419426
TO	2003	0.316178	0.388699
TO	2004	0.282556	0.402905
TO	2005	0.294187	0.323948
TO	2007	0.275888	0.452355
TO	2009	0.313941	0.358488
TO	2011	0.261367	0.29895
TO	2013	0.423484	0.504556
TO	2015	0.300309	0.497304
TO	2017	0.331131	0.360492
TO	2019	0.277125	0.449346
TO	2021	0.391496	0.439784
WH	1995	NA	NA
WH	1996	0.177715	0.177715
WH	1997	0.250793	0.216048
WH	1998	0.332581	0.375335
WH	1999	0.381001	0.183904
WH	2000	0.243153	0.230882
WH	2001	0.231632	0.250247
WH	2002	0.215688	0.232365
WH	2003	0.197124	0.229498
WH	2004	0.271105	0.263761
WH	2005	0.302106	0.296598
WH	2007	0.277403	0.184109
WH	2009	0.190746	0.255349
WH	2011	0.226547	0.303648
WH	2013	0.273766	0.274908
WH	2015	0.258704	0.229773
WH	2017	0.291357	0.256398
WH	2019	0.405257	0.416052
WH	2021	0.37549	0.364081
WH	2022	0.268099	0.367315
WH	1995	NA	NA
WH	1996	0.262601	0.262601
WH	1997	0.312512	0.282396
WH	1998	0.324022	0.342805
WH	1999	0.387523	0.18944
WH	2000	0.204167	0.23674
WH	2001	0.210239	0.313173
WH	2002	0.221958	0.246447
WH	2003	0.230781	0.261935
WH	2004	0.223665	0.332199
WH	2005	0.257963	0.280707
WH	2007	0.273225	0.270962
WH	2009	0.231829	0.330396
WH	2011	0.330088	0.320445
WH	2013	0.327421	0.328473
WH	2015	0.305976	0.331101
WH	2017	0.282277	0.303639
WH	2019	0.380844	0.431918
WH	2021	0.363706	0.367949
WH	2022	0.292182	0.289503
WH	1995	NA	NA
WH	1996	0.218792	0.218792
WH	1997	0.228292	0.183446
WH	1998	0.295493	0.307692
WH	1999	0.320336	0.17839
WH	2000	0.219518	0.168179
WH	2001	0.16964	0.201397
WH	2002	0.160418	0.248188
WH	2003	0.237022	0.268662
WH	2004	0.329805	0.336219
WH	2005	0.299335	0.229828
WH	2007	0.24589	0.199111
WH	2009	0.217259	0.252449
WH	2011	0.275819	0.29922
WH	2013	0.266492	0.26443
WH	2015	0.206658	0.221121
WH	2017	0.280128	0.296171
WH	2019	0.335319	0.455811
WH	2021	0.345557	0.412023
WH	2022	0.27589	0.391935
IN	2008	0.2122	0.2122
IN	2010	0.253272	0.23541
IN	2012	0.304074	0.258051
IN	2016	0.290881	0.292943
IN	2018	0.306829	0.269632
IN	2020	0.336593	0.324595
IN	2008	0.341091	0.341091
IN	2010	0.280107	0.285601
IN	2012	0.330923	0.415807
IN	2016	0.314886	0.459667
IN	2018	0.319845	0.363594
IN	2020	0.288269	0.402976
IN	2008	0.343491	0.343491
IN	2010	0.343665	0.295341
IN	2012	0.29375	0.346619
IN	2016	0.378098	0.355198
IN	2018	0.31055	0.364621
IN	2020	0.324732	0.439343
TO	2008	0.31587	0.31587
TO	2010	0.215139	0.329518
TO	2012	0.30931	0.472133
TO	2014	0.411117	0.578685
TO	2016	0.411522	0.425219
TO	2018	0.366522	0.389174
TO	2008	0.278755	0.278755
TO	2010	0.222641	0.310231
TO	2012	0.291229	0.324435
TO	2014	0.395408	0.396411
TO	2016	0.32568	0.333549
TO	2018	0.294517	0.321253
TO	2008	0.298323	0.298323
TO	2010	0.191556	0.29656
TO	2012	0.255383	0.39602
TO	2014	0.277528	0.370751
TO	2016	0.284094	0.329944
TO	2018	0.307471	0.411376
SW	1995	NA	NA
SW	1996	0.204382	0.204382
SW	1997	0.200511	0.244373
SW	1998	0.271699	0.264841
SW	1999	0.283864	0.311544
SW	2000	0.250004	0.241748
SW	2001	0.242068	0.252419
SW	2002	0.213665	0.30445
SW	2003	0.261544	0.303828
SW	2004	0.21458	0.291851
SW	2005	0.27042	0.273771
SW	2007	0.268023	0.271228
SW	2009	0.230014	0.258306
SW	2011	0.257316	0.311948
SW	2013	0.201047	0.265452
SW	2015	0.335138	0.341594
SW	2017	0.38898	0.396674
SW	2019	0.304926	0.320147
SW	2021	0.378608	0.37964
SW	2022	0.437972	0.529588
SW	1995	NA	NA
SW	1996	0.218197	0.218197
SW	1997	0.244741	0.252146
SW	1998	0.309947	0.258542
SW	1999	0.355037	0.300105
SW	2000	0.257926	0.24712
SW	2001	0.237942	0.252338
SW	2002	0.19746	0.259346
SW	2003	0.238557	0.233871
SW	2004	0.185899	0.291128
SW	2005	0.269414	0.327607
SW	2007	0.237513	0.315216
SW	2009	0.327266	0.310065
SW	2011	0.309371	0.280817
SW	2013	0.254617	0.26264
SW	2015	0.381539	0.390831
SW	2017	0.382979	0.360176
SW	2019	0.264606	0.386748
SW	2021	0.37808	0.389526
SW	2022	0.381763	0.504568
SW	1995	NA	NA
SW	1996	0.161176	0.161176
SW	1997	0.223052	0.174635
SW	1998	0.274916	0.220233
SW	1999	0.309604	0.263089
SW	2000	0.338012	0.264129
SW	2001	0.30774	0.327218
SW	2002	0.263911	0.241985
SW	2003	0.298212	0.310825
SW	2004	0.19873	0.300896
SW	2005	0.28205	0.296348
SW	2007	0.224544	0.287353
SW	2009	0.339872	0.322913
SW	2011	0.281582	0.26264
SW	2013	0.29787	0.264855
SW	2015	0.367274	0.360215
SW	2017	0.455477	0.400203
SW	2019	0.318006	0.359675
SW	2021	0.373707	0.394289
SW	2022	0.347688	0.442131
CB	2008	0.29701	0.29701
CB	2010	0.30343	0.303024
CB	2012	0.236224	0.279044
CB	2014	0.2191	0.307607
CB	2016	0.261713	0.346263
CB	2018	0.235663	0.319486
CB	2020	0.210265	0.370155
CB	2008	0.260927	0.260927
CB	2010	0.410828	0.402713
CB	2012	0.300894	0.466912
CB	2014	0.250589	0.440275
CB	2016	0.282032	0.511429
CB	2018	0.408852	0.505337
CB	2020	0.253426	0.532421
CB	2008	0.212883	0.212883
CB	2010	0.435119	0.446172
CB	2012	0.328387	0.573361
CB	2014	0.418394	0.58986
CB	2016	0.280897	0.611719
CB	2018	0.503841	0.678191
CB	2020	0.33347	0.714542
WH	1995	NA	NA
WH	1996	0.360443	0.360443
WH	1997	0.259129	0.322298
WH	1998	0.218795	0.318707
WH	1999	0.329431	0.350006
WH	2000	0.266977	0.32335
WH	2001	0.216714	0.321725
WH	2002	0.20566	0.297868
WH	2003	0.28417	0.30652
WH	2004	0.30328	0.408974
WH	2005	0.320831	0.322034
WH	2007	0.231652	0.352526
WH	2009	0.330642	0.400467
WH	2011	0.29906	0.463947
WH	2013	0.258026	0.4302
WH	2015	0.253935	0.425399
WH	2017	0.304712	0.388791
WH	2019	0.323284	0.397977
WH	2021	0.323732	0.430102
WH	2022	0.386913	0.486238
WH	1995	NA	NA
WH	1996	0.282382	0.282382
WH	1997	0.276219	0.259939
WH	1998	0.184894	0.271622
WH	1999	0.272703	0.293528
WH	2000	0.255731	0.27943
WH	2001	0.212878	0.319113
WH	2002	0.216839	0.248901
WH	2003	0.260508	0.286881
WH	2004	0.264264	0.333124
WH	2005	0.29595	0.325325
WH	2007	0.273228	0.338512
WH	2009	0.259722	0.321557
WH	2011	0.359114	0.429108
WH	2013	0.374156	0.475751
WH	2015	0.295867	0.415496
WH	2017	0.281121	0.368289
WH	2019	0.233039	0.369067
WH	2021	0.289207	0.44664
WH	2022	0.275497	0.433313
WH	1995	NA	NA
WH	1996	0.334973	0.334973
WH	1997	0.285776	0.343027
WH	1998	0.272078	0.339357
WH	1999	0.302058	0.35069
WH	2000	0.206018	0.322409
WH	2001	0.353595	0.413281
WH	2002	0.313889	0.275162
WH	2003	0.269109	0.290376
WH	2004	0.267526	0.374435
WH	2005	0.328875	0.309979
WH	2007	0.255477	0.351464
WH	2009	0.318916	0.344003
WH	2011	0.411762	0.457634
WH	2013	0.390172	0.502093
WH	2015	0.320436	0.497083
WH	2017	0.30907	0.41585
WH	2019	0.310902	0.456495
WH	2021	0.278605	0.447201
WH	2022	0.296957	0.53492
SW	2008	0.2482	0.2482
SW	2010	0.279144	0.302777
SW	2012	0.260804	0.318142
SW	2014	0.266214	0.367802
SW	2016	0.234377	0.427173
SW	2018	0.2997	0.418981
SW	2020	0.437747	0.434282
SW	2008	0.26335	0.26335
SW	2010	0.271852	0.322192
SW	2012	0.30022	0.31693
SW	2014	0.273158	0.374421
SW	2016	0.265464	0.372626
SW	2018	0.285666	0.384894
SW	2020	0.322526	0.352272
SW	2008	0.26891	0.26891
SW	2010	0.263465	0.297881
SW	2012	0.23631	0.306754
SW	2014	0.29221	0.384361
SW	2016	0.255382	0.361686
SW	2018	0.305043	0.341476
SW	2020	0.291741	0.349327
TO	1995	NA	NA
TO	1996	0.191719	0.191719
TO	1997	0.26099	0.29026
[truncated: 1,972 more rows]

## Sheet: Fig 2b
Figure 2b. Reef fish year-to-year dissimilarity (β diversity) across the GBR
estimate	Estimated coefficient for the predictor variable
conf.low	95% confidence interval of model coefficient (lower bound)
conf.high	95% confidence interval of model coefficient (upper bound)
time_interval	Five time intervals
estimate	conf.low	conf.high	time_interval
0.241195	0.227887	0.254503	1995-2000
0.233594	0.220099	0.247089	2001-2005
0.263984	0.250729	0.27724	2006-2010
0.273532	0.260262	0.286803	2011-2015
0.304928	0.291724	0.318131	2016-2022

## Sheet: Fig 2d
Figure 2. Reef fish year-to-year dissimilarity (β diversity) across latitudinal sectors of the GBR.
estimate	Estimated coefficient for the predictor variable
conf.low	95% confidence interval of model coefficient (lower bound)
conf.high	95% confidence interval of model coefficient (upper bound)
sector	Latitudinal sector in the GBR. Codes for latitudinal sectors are Cooktown-Lizard Island (CL), Cairns (CA), Innisfail (IN), Townsville (TO), Whitsunday (WH), Pompey (PO), Swain (SW) and Capricorn-Bunker (CB).
estimate	conf.low	conf.high	sector
0.229747	0.203886	0.255608	CL
0.251125	0.228294	0.273955	CA
0.260125	0.234958	0.285292	IN
0.248488	0.22762	0.269356	TO
0.261053	0.23628	0.285826	WH
0.227556	0.203986	0.251125	PO
0.243662	0.222116	0.265208	SW
0.330982	0.315905	0.346058	CB

## Sheet: Fig 3a
Figure 3a. Contribution of reef fish functional groups to community dissimilarity between the initial and last period in the Great Barrier Reef.
func_group	Reef fish trophic group
type_change	Positive or negative change in abundance
difference	Positive and negative values summed across functional groups
func_group	type_change	difference
carnivore	negative	-4.29359
carnivore	positive	5.38048
corallivore	negative	-11.8365
corallivore	positive	5.21122
detritivore	negative	-2.58036
detritivore	positive	3.78487
herbivore	negative	-24.1523
herbivore	positive	24.7198
invertivore	negative	-6.18367
invertivore	positive	2.44871
omnivore	negative	-25.3464
omnivore	positive	9.57162
piscivore	negative	-0.423409
piscivore	positive	1.77672
planktivore	negative	-32.1909
planktivore	positive	16.4576

## Sheet: Fig 3b
Figure 3b. Contribution of reef fish functional groups to community dissimilarity between the initial and last period across latitudinal sectors in the Great Barrier Reef.
func_group	Reef fish trophic group
sector	Latitudinal sector in the GBR. Codes for latitudinal sectors are Cooktown-Lizard Island (CL), Cairns (CA), Innisfail (IN), Townsville (TO), Whitsunday (WH), Pompey (PO), Swain (SW) and Capricorn-Bunker (CB).
type_change	Positive or negative change in abundance
difference	Positive and negative values summed across functional groups
func_group	sector	type_change	difference
carnivore	CA	negative	-1.44511
carnivore	CA	positive	0.0685769
carnivore	CB	negative	-0.516724
carnivore	CB	positive	1.61332
carnivore	CL	negative	-0.425759
carnivore	CL	positive	0.790927
carnivore	IN	negative	-0.251453
carnivore	IN	positive	0.82337
carnivore	PO	negative	-0.198426
carnivore	PO	positive	0.471958
carnivore	SW	negative	-0.206829
carnivore	SW	positive	0.192528
carnivore	TO	negative	-0.679754
carnivore	TO	positive	0.749333
carnivore	WH	negative	-0.569538
carnivore	WH	positive	0.670472
corallivore	CA	negative	-1.25773
corallivore	CA	positive	0.50338
corallivore	CB	negative	-1.78328
corallivore	CB	positive	0.7902
corallivore	CL	negative	-3.1443
corallivore	CL	positive	0.502454
corallivore	IN	negative	-0.49727
corallivore	IN	positive	1.01837
corallivore	PO	negative	-1.72073
corallivore	PO	positive	0.206637
corallivore	SW	negative	-0.514505
corallivore	SW	positive	0.896661
corallivore	TO	negative	-2.19154
corallivore	TO	positive	0.653976
corallivore	WH	negative	-0.727097
corallivore	WH	positive	0.639535
detritivore	CA	negative	-0.588092
detritivore	CA	positive	0.318634
detritivore	CB	positive	0.59821
detritivore	CL	negative	-0.70762
detritivore	CL	positive	0.824859
detritivore	IN	negative	-0.530821
detritivore	IN	positive	0.392801
detritivore	PO	positive	0.218525
detritivore	SW	negative	-0.227858
detritivore	SW	positive	0.368547
detritivore	TO	negative	-0.347868
detritivore	TO	positive	0.463083
detritivore	WH	negative	-0.178106
detritivore	WH	positive	0.600209
herbivore	CA	negative	-4.33551
herbivore	CA	positive	1.28444
herbivore	CB	negative	-0.630651
herbivore	CB	positive	7.58443
herbivore	CL	negative	-3.35229
herbivore	CL	positive	1.81152
herbivore	IN	negative	-3.48808
herbivore	IN	positive	1.88605
herbivore	PO	negative	-5.11471
herbivore	PO	positive	1.53429
herbivore	SW	negative	-3.21942
herbivore	SW	positive	3.90411
herbivore	TO	negative	-1.62306
herbivore	TO	positive	4.13527
herbivore	WH	negative	-2.38859
herbivore	WH	positive	2.57969
invertivore	CA	negative	-0.84383
invertivore	CA	positive	0.183846
invertivore	CB	negative	-0.465937
invertivore	CB	positive	0.756081
invertivore	CL	negative	-1.36493
invertivore	CL	positive	0.319911
invertivore	IN	negative	-0.738467
invertivore	IN	positive	0.0904188
invertivore	PO	negative	-0.94278
invertivore	PO	positive	0.0789845
invertivore	SW	negative	-0.62261
invertivore	SW	positive	0.343575
invertivore	TO	negative	-0.565109
invertivore	TO	positive	0.320928
invertivore	WH	negative	-0.640015
invertivore	WH	positive	0.354965
omnivore	CA	negative	-2.63492
omnivore	CA	positive	0.449427
omnivore	CB	negative	-1.08322
omnivore	CB	positive	2.91045
omnivore	CL	negative	-5.42232
omnivore	CL	positive	0.95865
omnivore	IN	negative	-1.58806
omnivore	IN	positive	0.393827
omnivore	PO	negative	-5.2544
omnivore	PO	positive	0.700381
omnivore	SW	negative	-2.12744
omnivore	SW	positive	2.00651
omnivore	TO	negative	-2.60855
omnivore	TO	positive	1.53796
omnivore	WH	negative	-4.62748
omnivore	WH	positive	0.614416
piscivore	CA	negative	-0.0365148
piscivore	CA	positive	0.143659
piscivore	CB	negative	-0.055452
piscivore	CB	positive	0.408152
piscivore	CL	negative	-0.01728
piscivore	CL	positive	0.343382
piscivore	IN	negative	-0.0444146
piscivore	IN	positive	0.0677989
piscivore	PO	negative	-0.0215166
piscivore	PO	positive	0.152293
piscivore	SW	negative	-0.176762
piscivore	SW	positive	0.152431
piscivore	TO	negative	-0.0605294
piscivore	TO	positive	0.194795
piscivore	WH	negative	-0.0109395
piscivore	WH	positive	0.314208
planktivore	CA	negative	-3.52478
planktivore	CA	positive	0.642107
planktivore	CB	negative	-3.46367
planktivore	CB	positive	3.80927
planktivore	CL	negative	-6.42717
planktivore	CL	positive	1.5276
planktivore	IN	negative	-2.91953
planktivore	IN	positive	0.732176
planktivore	PO	negative	-4.09495
planktivore	PO	positive	1.477
planktivore	SW	negative	-4.05096
planktivore	SW	positive	1.07013
planktivore	TO	negative	-2.51451
planktivore	TO	positive	2.50477
planktivore	WH	negative	-5.19538
planktivore	WH	positive	4.6945

[truncated: 20 more sheets: Fig 4a, Fig 4b, Fig 4c, Fig 4d, Fig 4e, Fig 5a-b,d + SF 9a + SF 10a-b,d, Fig 5c, Fig 5e, SF 4b, SF 4d, SF 5, SF 6a,c, SF 6b, SF 6d, SF 7, SF 8a-b, SF 8c, SF 9b, SF 10c, SF 10e]
